# Supplementary material for: (2-Amino-7-methyl-4-oxido­pteridine-6-carboxyl­ato-κ3 O 4,N 5,O 6)aqua(1,10-phen­an­thro­line-κ2 N,N′)cobalt(II) trihydrate
Source: Acta Crystallogr Sect E Struct Rep Online. 2012 Dec 22;69(Pt 1):m70–1. doi: 10.1107/S1600536812051185 (PMC3588366; doi:10.1107/S1600536812051185)
Supplement: Supplementary file 1 [file e-69-00m70-sup1.cif]

##############################################################################
#                                                                            #
# This CIF contains the data in a paper accepted for publication in          #
# Acta Crystallographica Section E. It conforms to the requirements of       #
# Notes for Authors for Acta Crystallographica Section E, and has been       #
# peer reviewed under the auspices of the IUCr Commission on Journals.       #
#                                                                            #
# Full details of the Crystallographic Information File format               #
# are given in the paper "The Crystallographic Information File (CIF):       #
# a New Standard Archive File for Crystallography" by S. R. Hall, F. H.      #
# Allen and I. D. Brown [Acta Cryst. (1991), A47, 655-685].                  #
#                                                                            #
# The current version of the core CIF dictionary is obtainable from          #
# ftp://ftp.iucr.org/pub/cif_core.dic.                                       #
#                                                                            #
# Software is freely available for graphical display of the structure(s)     #
# in this CIF. For information consult the CIF software page                 #
# http://www.iucr.org/resources/cif/software.                                #
#                                                                            #
# This file may be used for bona fide research purposes within the           #
# scientific community so long as proper attribution is given to the journal # 
# article from which it was obtained.                                        #
#                                                                            #
##############################################################################
data_global
_journal_date_recd_electronic     2012-12-10
_journal_date_accepted     2012-12-18
_journal_name_full     'Acta Crystallographica, Section E'
_journal_year     2013
_journal_volume     69
_journal_issue      1
_journal_page_first     m70
_journal_page_last     m71
_journal_paper_category     QM
_journal_paper_doi     10.1107/S1600536812051185
_journal_coeditor_code     HY2609
_publ_contact_author_name     'Parag S. Roy'
_publ_contact_author_address
;
Department of Chemistry, University of North Bengal
Siligur 734 013, India
;
_publ_contact_author_email     'psrnbu@gmail.com'
_publ_contact_author_fax     ?
_publ_contact_author_phone     '+919434493511'
_publ_section_title
;\
(2-Amino-7-methyl-4-oxidopteridine-6-carboxylato-\k^3^<i>O</i>^4^,\
<i>N</i>^5^,<i>O</i>^6^)aqua(1,10-phenanthroline-\k^2^<i>N</i>,<i>N</i>')\
cobalt(II) trihydrate
;
loop_
    _publ_author_name
    _publ_author_footnote
    _publ_author_address
    'Baisya, Siddhartha S.' .
;
Department of Chemistry
University of North Bengal
Siliguri 734 013
India
;
    'Sen, Samir' .
;
Department of Chemistry
University of North Bengal
Siliguri 734 013
India
;
    'Roy, Parag S.' .
;
Department of Chemistry
University of North Bengal
Siliguri 734 013
India
;
_iucr_refine_instructions_details
;
TITL SSB28XM in P-1
CELL 0.71073   8.4542   9.9338  13.7780  97.534  95.281 110.603
ZERR    2.00   0.0022   0.0025   0.0035   0.004   0.004   0.004
LATT 1
SFAC C  H  N  O  Co
UNIT 40 42 14 14 2
L.S. 13
ACTA
BOND $H
FMAP 2
PLAN 20
SIZE 0.23 0.11 0.04
TEMP 0
WGHT    0.060200    1.217700
FVAR       0.48116
MOLE 1
CO1     5   0.45975   0.22164   0.22877    11.00000     0.01317   0.01278 =
        0.01224   0.00300   0.00434   0.00611
O1      4   0.20623   0.07472   0.23323    11.00000     0.01628   0.01398 =
        0.01929   0.00251   0.00422   0.00393
O2      4  -0.02046   0.04076   0.31160    11.00000     0.01394   0.01704 =
        0.02622   0.00525   0.00558   0.00160
O3      4   0.67016   0.44620   0.26881    11.00000     0.01712   0.01645 =
        0.01876   0.00231   0.00698   0.00728
O4      4   0.55365   0.14680   0.35064    11.00000     0.01968   0.01928 =
        0.01662   0.00596   0.00495   0.00683
O5      4   0.99319   0.46940   0.19189    11.00000     0.03422   0.02574 =
        0.07204  -0.00200   0.02910   0.01084
O6      4   0.03415   0.76727   0.28212    11.00000     0.01746   0.01790 =
        0.03040   0.00572   0.00888   0.00563
O7      4   0.33727   0.90483   0.40693    11.00000     0.01833   0.01626 =
        0.02512   0.00562   0.00154   0.00716
N1      3   0.37578   0.27997   0.09613    11.00000     0.01458   0.01446 =
        0.01918   0.00518   0.00574   0.00587
N2      3   0.60706   0.15925   0.13283    11.00000     0.01485   0.01307 =
        0.01572   0.00148   0.00317   0.00421
N3      3   0.36190   0.33663   0.32052    11.00000     0.01253   0.01214 =
        0.01564   0.00356   0.00298   0.00413
N4      3   0.71678   0.67398   0.35590    11.00000     0.01448   0.01379 =
        0.01979   0.00429   0.00786   0.00540
N5      3   0.49855   0.70571   0.45299    11.00000     0.01425   0.01222 =
        0.01873   0.00247   0.00358   0.00539
N6      3   0.24660   0.50267   0.45042    11.00000     0.01533   0.01676 =
        0.02195   0.00419   0.00694   0.00799
N7      3   0.74577   0.89567   0.44400    11.00000     0.01860   0.01356 =
        0.02420   0.00229   0.00823   0.00361
C1      1   0.25664   0.33705   0.07977    11.00000     0.01654   0.01674 =
        0.02444   0.00509   0.00763   0.00611
C2      1   0.21915   0.37490  -0.01150    11.00000     0.01927   0.01988 =
        0.03008   0.00961   0.00000   0.00890
C3      1   0.30725   0.35505  -0.08664    11.00000     0.02016   0.02308 =
        0.02063   0.01007  -0.00032   0.00623
C4      1   0.43520   0.29573  -0.07189    11.00000     0.01734   0.01632 =
        0.01716   0.00449   0.00075   0.00288
C5      1   0.46336   0.25936   0.02182    11.00000     0.01307   0.01070 =
        0.01432   0.00141   0.00240   0.00230
C6      1   0.53474   0.26922  -0.14600    11.00000     0.02835   0.02437 =
        0.01590   0.00758   0.00740   0.00617
C7      1   0.65436   0.21133  -0.12704    11.00000     0.02368   0.02467 =
        0.01900   0.00340   0.00960   0.00734
C8      1   0.68544   0.17229  -0.03223    11.00000     0.01465   0.01573 =
        0.01882   0.00070   0.00517   0.00297
C9      1   0.58974   0.19625   0.04212    11.00000     0.01253   0.01019 =
        0.01656   0.00118   0.00134   0.00160
C10     1   0.80688   0.10958  -0.00800    11.00000     0.01589   0.01828 =
        0.02786  -0.00199   0.00684   0.00518
C11     1   0.82600   0.07492   0.08370    11.00000     0.01661   0.02174 =
        0.02883   0.00203   0.00332   0.00992
C12     1   0.72462   0.10171   0.15377    11.00000     0.01684   0.01496 =
        0.01938   0.00034   0.00058   0.00639
C13     1   0.12231   0.11819   0.29499    11.00000     0.01460   0.01518 =
        0.01640   0.00456  -0.00015   0.00613
C14     1   0.20942   0.27618   0.34637    11.00000     0.01327   0.01528 =
        0.01614   0.00541   0.00424   0.00646
C15     1   0.15086   0.36220   0.41474    11.00000     0.01477   0.01598 =
        0.02297   0.00790   0.00667   0.00727
C16     1   0.40134   0.56287   0.42049    11.00000     0.01529   0.01644 =
        0.01554   0.00496   0.00231   0.00808
C17     1   0.64941   0.75405   0.41710    11.00000     0.01557   0.01741 =
        0.01600   0.00605   0.00327   0.00863
C18     1   0.62446   0.53208   0.32565    11.00000     0.01395   0.01605 =
        0.01497   0.00656   0.00353   0.00588
C19     1   0.45724   0.47468   0.35594    11.00000     0.01395   0.01378 =
        0.01484   0.00588   0.00537   0.00644
C20     1  -0.01634   0.29928   0.45068    11.00000     0.01662   0.02069 =
        0.03911   0.00241   0.01287   0.00552
AFIX 137
H20A    2  -0.02951   0.37126   0.49961    11.00000    -1.50000
H20B    2  -0.01981   0.21554   0.47947    11.00000    -1.50000
H20C    2  -0.10738   0.27051   0.39612    11.00000    -1.50000
AFIX   0
H7B     2   0.82377   0.93377   0.41308    11.00000     0.01427
H7      2   0.71355   0.18975  -0.17838    11.00000     0.01966
H10     2   0.87056   0.08841  -0.05949    11.00000     0.01443
H12     2   0.73478   0.08010   0.21811    11.00000     0.02389
H11     2   0.91071   0.03808   0.10515    11.00000     0.02227
H1      2   0.19609   0.35229   0.13039    11.00000     0.01607
H7A     2   0.71149   0.95340   0.48198    11.00000     0.02793
H2      2   0.14234   0.40813  -0.02021    11.00000     0.01897
H5C     2   1.02976   0.55107   0.20562    11.00000     0.03274
H7C     2   0.24195   0.85632   0.37168    11.00000     0.03133
H3      2   0.28095   0.37893  -0.14699    11.00000     0.04316
H4B     2   0.48894   0.06271   0.35778    11.00000     0.04435
H6      2   0.50670   0.28712  -0.21074    11.00000     0.03635
H4A     2   0.54821   0.19108   0.39620    11.00000     0.04315
H6D     2   0.03737   0.83856   0.26069    11.00000     0.02793
H6C     2  -0.04887   0.74173   0.31319    11.00000     0.04003
H5D     2   0.91856   0.45743   0.22155    11.00000     0.05133
H7D     2   0.37905   0.85204   0.41966    11.00000     0.04653
HKLF 4
REM  SSB28XM in P-1
REM R1 =  0.0544 for   4329 Fo > 4sig(Fo)  and  0.0613 for all   4744 data
REM    389 parameters refined using      0 restraints
END
WGHT      0.0602      1.2177
Q1    1   0.5350  0.2082  0.2622  11.00000  0.05    1.10
Q2    1   0.4012  0.2473  0.2684  11.00000  0.05    0.85
Q3    1   0.3684  0.2185  0.1898  11.00000  0.05    0.84
Q4    1   0.5031  0.2091  0.1780  11.00000  0.05    0.76
Q5    1   0.4909  0.3127  0.2351  11.00000  0.05    0.66
Q6    1   0.4346  0.5145  0.3933  11.00000  0.05    0.51
Q7    1   0.1753  0.3149  0.3813  11.00000  0.05    0.50
Q8    1   0.4117  0.1488  0.1970  11.00000  0.05    0.50
Q9    1   0.7170  0.1748  0.1591  11.00000  0.05    0.47
Q10   1   0.6393  0.2365  0.1486  11.00000  0.05    0.46
Q11   1   0.2723  0.3190  0.3269  11.00000  0.05    0.46
Q12   1   0.2837  0.2898  0.3577  11.00000  0.05    0.45
Q13   1   0.4465  0.6417  0.4282  11.00000  0.05    0.45
Q14   1   0.4230  0.4105  0.3495  11.00000  0.05    0.45
Q15   1   0.5575  0.5170  0.3551  11.00000  0.05    0.44
Q16   1   0.1654  0.2036  0.3133  11.00000  0.05    0.43
Q17   1   0.0229  0.0001  0.2773  11.00000  0.05    0.43
Q18   1   0.6664  0.6029  0.3316  11.00000  0.05    0.43
Q19   1   0.5252  0.2822  0.3223  11.00000  0.05    0.41
Q20   1   0.5770  0.1200  0.3034  11.00000  0.05    0.41
;
data_I
_chemical_name_systematic
;
(2-Amino-7-methyl-4-oxidopteridine-6-carboxylato-
\k^3^<i>O</i>^4^,<i>N</i>^5^,<i>O</i>^6^)aqua(1,10-phenanthroline-
\k^2^<i>N</i>,<i>N</i>')cobalt(II) trihydrate
;
_chemical_formula_moiety     'C20 H15 Co N7 O4, 3(H2 O)'
_chemical_formula_sum     'C20 H21 Co N7 O7'
_chemical_formula_iupac     '[Co (C8 H5 N5 O3 ) (C12 H8 N2) (H2 O)], 3H2 O'
_chemical_formula_weight     530.36
_symmetry_cell_setting     triclinic
_symmetry_space_group_name_H-M     'P -1'
_symmetry_space_group_name_Hall     '-P 1'
loop_
    _symmetry_equiv_pos_as_xyz
    'x,y,z'
    '-x,-y,-z'
_cell_length_a     8.454(2)
_cell_length_b     9.934(3)
_cell_length_c     13.778(4)
_cell_angle_alpha     97.534(4)
_cell_angle_beta     95.281(4)
_cell_angle_gamma     110.603(4)
_cell_volume     1061.8(5)
_cell_formula_units_Z     2
_cell_measurement_reflns_used     8945
_cell_measurement_theta_min     2
_cell_measurement_theta_max     28
_cell_measurement_temperature     110
_exptl_crystal_description     'block'
_exptl_crystal_colour     'pink'
_exptl_crystal_size_max     0.230
_exptl_crystal_size_mid     0.110
_exptl_crystal_size_min     0.040
_exptl_crystal_density_diffrn     1.659
_exptl_crystal_density_meas     ?
_exptl_crystal_density_method     'not measured'
_exptl_crystal_F_000     546
_exptl_absorpt_coefficient_mu     0.870
_exptl_absorpt_correction_type     multi-scan
_exptl_absorpt_process_details     '(SADABS; Sheldrick, 1996)'
_exptl_absorpt_correction_T_min     0.82
_exptl_absorpt_correction_T_max     0.97
_diffrn_ambient_temperature     110
_diffrn_radiation_type     'Mo K\a'
_diffrn_radiation_wavelength     0.71073
_diffrn_radiation_monochromator     'graphite'
_diffrn_measurement_device_type     'Bruker Kappa APEXII CCD'
_diffrn_measurement_device     'Area'
_diffrn_measurement_method     '\f and \w scans'
_diffrn_reflns_number     8945
_diffrn_reflns_av_R_equivalents     0.030
_diffrn_reflns_theta_min     1.508
_diffrn_reflns_theta_max     28.199
_diffrn_reflns_theta_full     25.097
_diffrn_measured_fraction_theta_max     0.909
_diffrn_measured_fraction_theta_full     0.990
_diffrn_reflns_limit_h_min     -11
_diffrn_reflns_limit_h_max     11
_diffrn_reflns_limit_k_min     -12
_diffrn_reflns_limit_k_max     13
_diffrn_reflns_limit_l_min     -18
_diffrn_reflns_limit_l_max     18
_diffrn_standards_number     ?
_diffrn_standards_interval_count     ?
_diffrn_standards_interval_time     ?
_diffrn_standards_decay_%     ?
_reflns_number_total     4726
_reflns_number_gt     4360
_reflns_threshold_expression     I>2\s(I)
_refine_ls_structure_factor_coef     Fsqd
_refine_ls_matrix_type     full
_refine_ls_R_factor_all     0.0626
_refine_ls_R_factor_gt     0.0567
_refine_ls_wR_factor_all     0.1290
_refine_ls_wR_factor_gt     0.1257
_refine_ls_wR_factor_ref     0.1290
_refine_ls_goodness_of_fit_ref     1.0289
_refine_ls_number_reflns     4726
_refine_ls_number_parameters     316
_refine_ls_number_restraints     0
_refine_ls_hydrogen_treatment     constr
_refine_ls_weighting_scheme     calc
_refine_ls_weighting_details
;
Method= Modified Sheldrick
w=1/[\s^2^(F^2^) + ( 0.04P)^2^ + 3.34P], where P=(max(Fo^2^,0) + 2Fc^2^)/3
;
_atom_sites_solution_hydrogens     difmap
_atom_sites_solution_primary     direct
_refine_ls_shift/su_max     0.0001859
_refine_ls_shift/su_mean     0.0000104
_refine_diff_density_max     0.99
_refine_diff_density_min     -0.88
_refine_ls_extinction_method     'None'
loop_
    _atom_type_symbol
    _atom_type_scat_Cromer_Mann_a1
    _atom_type_scat_Cromer_Mann_a2
    _atom_type_scat_Cromer_Mann_a3
    _atom_type_scat_Cromer_Mann_a4
    _atom_type_scat_Cromer_Mann_b1
    _atom_type_scat_Cromer_Mann_b2
    _atom_type_scat_Cromer_Mann_b3
    _atom_type_scat_Cromer_Mann_b4
    _atom_type_scat_Cromer_Mann_c
    _atom_type_scat_dispersion_real
    _atom_type_scat_dispersion_imag
    _atom_type_scat_source
    C 2.3100 1.0200 1.5886 0.8650 20.8439 10.2075 0.5687 51.6512 0.2156 0.0033
                                                                          0.0016
                                'International Tables Vol C 4.2.6.8 and 6.1.1.4'
    H 0.4930 0.3229 0.1402 0.0408 10.5109 26.1257 3.1424 57.7998 0.0030 0.0000
                                                                          0.0000
                                'International Tables Vol C 4.2.6.8 and 6.1.1.4'
    N 12.2126 3.1322 2.0125 1.1663 0.0057 9.8933 28.9975 0.5826 -11.5290 0.0061
                                                                          0.0033
                                'International Tables Vol C 4.2.6.8 and 6.1.1.4'
    O 3.0485 2.2868 1.5463 0.8670 13.2771 5.7011 0.3239 32.9089 0.2508 0.0106
                                                                          0.0060
                                'International Tables Vol C 4.2.6.8 and 6.1.1.4'
    Co 12.2841 7.3409 4.0034 2.3488 4.2791 0.2784 13.5359 71.1692 1.0118 0.3494
                                                                          0.9721
                                'International Tables Vol C 4.2.6.8 and 6.1.1.4'
_computing_data_collection     'APEX2 (Bruker, 2007)'
_computing_cell_refinement     'SAINT (Bruker, 2007)'
_computing_data_reduction     'SAINT (Bruker, 2007)'
_computing_structure_solution     'SHELXS97 (Sheldrick, 2008)'
_computing_structure_refinement     'CRYSTALS (Betteridge <i>et al.</i>, 2003)'
_computing_molecular_graphics     'CAMERON (Watkin <i>et al.</i>, 1996)'
_computing_publication_material     'CRYSTALS (Betteridge <i>et al.</i>, 2003)'
loop_
    _atom_site_type_symbol
    _atom_site_label
    _atom_site_fract_x
    _atom_site_fract_y
    _atom_site_fract_z
    _atom_site_U_iso_or_equiv
    _atom_site_adp_type
    _atom_site_occupancy
    _atom_site_disorder_assembly
    _atom_site_disorder_group
    Co Co1 0.45982(5) 0.22172(4) 0.22887(3) 0.0125 Uani 1.0000 . .
    O O1 0.2062(3) 0.0747(2) 0.23341(17) 0.0176 Uani 1.0000 . .
    C C13 0.1224(4) 0.1182(3) 0.2948(2) 0.0159 Uani 1.0000 . .
    O O2 -0.0205(3) 0.0408(2) 0.31159(18) 0.0204 Uani 1.0000 . .
    C C14 0.2096(4) 0.2762(3) 0.3463(2) 0.0150 Uani 1.0000 . .
    N N3 0.3618(3) 0.3367(3) 0.32052(19) 0.0137 Uani 1.0000 . .
    C C19 0.4572(4) 0.4746(3) 0.3559(2) 0.0137 Uani 1.0000 . .
    C C16 0.4012(4) 0.5628(3) 0.4205(2) 0.0151 Uani 1.0000 . .
    N N5 0.4986(3) 0.7057(3) 0.4529(2) 0.0154 Uani 1.0000 . .
    C C17 0.6493(4) 0.7539(3) 0.4170(2) 0.0157 Uani 1.0000 . .
    N N4 0.7169(3) 0.6739(3) 0.3559(2) 0.0161 Uani 1.0000 . .
    C C18 0.6243(4) 0.5321(3) 0.3254(2) 0.0148 Uani 1.0000 . .
    O O3 0.6704(3) 0.4463(2) 0.26886(17) 0.0174 Uani 1.0000 . .
    N N7 0.7460(4) 0.8957(3) 0.4440(2) 0.0199 Uani 1.0000 . .
    H H141 0.8293 0.9343 0.4135 0.0223 Uiso 1.0000 . .
    H H142 0.7086 0.9522 0.4775 0.0228 Uiso 1.0000 . .
    N N6 0.2466(3) 0.5028(3) 0.4504(2) 0.0176 Uani 1.0000 . .
    C C15 0.1508(4) 0.3621(3) 0.4146(2) 0.0171 Uani 1.0000 . .
    C C20 -0.0163(4) 0.2992(4) 0.4506(3) 0.0256 Uani 1.0000 . .
    H H172 -0.0359 0.3696 0.4963 0.0378 Uiso 1.0000 . .
    H H173 -0.0185 0.2188 0.4829 0.0383 Uiso 1.0000 . .
    H H171 -0.1061 0.2680 0.3985 0.0380 Uiso 1.0000 . .
    O O4 0.5538(3) 0.1469(2) 0.35063(17) 0.0185 Uani 1.0000 . .
    H H181 0.4964 0.0663 0.3597 0.0272 Uiso 1.0000 . .
    H H182 0.5418 0.1894 0.4013 0.0271 Uiso 1.0000 . .
    N N2 0.3758(3) 0.2801(3) 0.0963(2) 0.0162 Uani 1.0000 . .
    C C12 0.2567(4) 0.3370(4) 0.0798(3) 0.0196 Uani 1.0000 . .
    C C11 0.2191(4) 0.3750(4) -0.0116(3) 0.0230 Uani 1.0000 . .
    C C10 0.3071(4) 0.3548(4) -0.0867(3) 0.0220 Uani 1.0000 . .
    C C8 0.4354(4) 0.2958(4) -0.0719(2) 0.0183 Uani 1.0000 . .
    C C9 0.4634(4) 0.2593(3) 0.0218(2) 0.0138 Uani 1.0000 . .
    C C5 0.5897(4) 0.1963(3) 0.0422(2) 0.0147 Uani 1.0000 . .
    N N1 0.6075(3) 0.1592(3) 0.1330(2) 0.0152 Uani 1.0000 . .
    C C1 0.7247(4) 0.1018(3) 0.1537(2) 0.0178 Uani 1.0000 . .
    C C2 0.8260(4) 0.0749(4) 0.0839(3) 0.0225 Uani 1.0000 . .
    C C3 0.8069(4) 0.1096(4) -0.0079(3) 0.0221 Uani 1.0000 . .
    C C4 0.6854(4) 0.1721(3) -0.0323(2) 0.0179 Uani 1.0000 . .
    C C6 0.6545(4) 0.2115(4) -0.1271(3) 0.0227 Uani 1.0000 . .
    C C7 0.5346(5) 0.2690(4) -0.1461(3) 0.0241 Uani 1.0000 . .
    H H321 0.5124 0.2898 -0.2083 0.0280 Uiso 1.0000 . .
    H H311 0.7136 0.1926 -0.1771 0.0268 Uiso 1.0000 . .
    H H291 0.8704 0.0898 -0.0554 0.0258 Uiso 1.0000 . .
    H H281 0.9086 0.0377 0.1020 0.0257 Uiso 1.0000 . .
    H H271 0.7401 0.0814 0.2171 0.0208 Uiso 1.0000 . .
    H H221 0.2815 0.3779 -0.1477 0.0263 Uiso 1.0000 . .
    H H211 0.1346 0.4115 -0.0211 0.0270 Uiso 1.0000 . .
    H H201 0.1976 0.3531 0.1304 0.0229 Uiso 1.0000 . .
    O O7 0.9931(4) 0.4695(3) 0.1919(3) 0.0445 Uani 1.0000 . .
    H H331 1.0355 0.5568 0.1993 0.0644 Uiso 1.0000 . .
    H H332 0.9309 0.4819 0.2305 0.0648 Uiso 1.0000 . .
    O O5 0.0341(3) -0.2327(3) 0.28207(18) 0.0224 Uani 1.0000 . .
    H H341 0.0418 -0.1559 0.2637 0.0322 Uiso 1.0000 . .
    H H342 -0.0472 -0.2571 0.3124 0.0321 Uiso 1.0000 . .
    O O6 0.3374(3) -0.0951(2) 0.40693(18) 0.0204 Uani 1.0000 . .
    H H351 0.2468 -0.1420 0.3696 0.0287 Uiso 1.0000 . .
    H H352 0.3795 -0.1552 0.4182 0.0294 Uiso 1.0000 . .
loop_
    _atom_site_aniso_label
    _atom_site_aniso_U_11
    _atom_site_aniso_U_22
    _atom_site_aniso_U_33
    _atom_site_aniso_U_12
    _atom_site_aniso_U_13
    _atom_site_aniso_U_23
    Co1 0.0135(2) 0.0131(2) 0.0129(2) 0.00622(16) 0.00458(15) 0.00324(15)
    O1 0.0164(11) 0.0142(11) 0.0210(12) 0.0040(9) 0.0048(9) 0.0026(9)
    C13 0.0156(15) 0.0157(15) 0.0168(15) 0.0064(12) -0.0002(12) 0.0050(12)
    O2 0.0143(11) 0.0173(11) 0.0269(13) 0.0015(9) 0.0059(9) 0.0056(10)
    C14 0.0134(14) 0.0150(15) 0.0185(15) 0.0062(12) 0.0048(12) 0.0053(12)
    N3 0.0134(12) 0.0130(12) 0.0153(13) 0.0049(10) 0.0035(10) 0.0038(10)
    C19 0.0139(14) 0.0141(14) 0.0156(15) 0.0062(12) 0.0053(12) 0.0057(12)
    C16 0.0158(15) 0.0172(15) 0.0152(15) 0.0085(12) 0.0029(12) 0.0050(12)
    N5 0.0149(13) 0.0129(12) 0.0196(14) 0.0060(10) 0.0040(10) 0.0030(10)
    C17 0.0157(15) 0.0175(15) 0.0167(15) 0.0083(12) 0.0030(12) 0.0063(12)
    N4 0.0150(13) 0.0148(13) 0.0202(14) 0.0057(10) 0.0078(11) 0.0047(11)
    C18 0.0144(15) 0.0169(15) 0.0150(15) 0.0065(12) 0.0036(12) 0.0063(12)
    O3 0.0173(11) 0.0170(11) 0.0193(12) 0.0073(9) 0.0065(9) 0.0028(9)
    N7 0.0188(14) 0.0136(13) 0.0264(15) 0.0044(11) 0.0081(12) 0.0020(11)
    N6 0.0164(13) 0.0169(13) 0.0224(14) 0.0083(11) 0.0071(11) 0.0041(11)
    C15 0.0148(15) 0.0171(15) 0.0226(16) 0.0075(12) 0.0065(12) 0.0079(13)
    C20 0.0163(16) 0.0207(17) 0.040(2) 0.0056(14) 0.0126(15) 0.0024(15)
    O4 0.0198(12) 0.0193(11) 0.0174(11) 0.0069(9) 0.0052(9) 0.0063(9)
    N2 0.0151(13) 0.0150(13) 0.0203(14) 0.0061(10) 0.0063(11) 0.0055(11)
    C12 0.0169(16) 0.0171(15) 0.0263(18) 0.0064(13) 0.0075(13) 0.0055(13)
    C11 0.0193(17) 0.0195(16) 0.0319(19) 0.0082(14) 0.0003(14) 0.0098(14)
    C10 0.0202(17) 0.0232(17) 0.0224(17) 0.0061(14) -0.0007(13) 0.0107(14)
    C8 0.0177(16) 0.0168(15) 0.0178(16) 0.0030(12) 0.0007(12) 0.0044(13)
    C9 0.0133(14) 0.0114(14) 0.0153(15) 0.0026(11) 0.0032(11) 0.0022(11)
    C5 0.0129(14) 0.0113(14) 0.0176(15) 0.0020(11) 0.0022(12) 0.0015(12)
    N1 0.0152(13) 0.0133(12) 0.0158(13) 0.0040(10) 0.0034(10) 0.0013(10)
    C1 0.0171(15) 0.0150(15) 0.0199(16) 0.0058(12) 0.0002(12) 0.0005(12)
    C2 0.0169(16) 0.0214(17) 0.0312(19) 0.0103(14) 0.0035(14) 0.0025(14)
    C3 0.0162(16) 0.0190(16) 0.0298(19) 0.0059(13) 0.0079(14) -0.0016(14)
    C4 0.0152(15) 0.0162(15) 0.0200(16) 0.0032(12) 0.0055(13) 0.0009(13)
    C6 0.0241(17) 0.0251(17) 0.0181(17) 0.0072(14) 0.0093(14) 0.0026(14)
    C7 0.0299(19) 0.0254(18) 0.0169(16) 0.0070(15) 0.0085(14) 0.0086(14)
    O7 0.0352(16) 0.0272(15) 0.074(2) 0.0127(13) 0.0292(16) -0.0010(15)
    O5 0.0178(11) 0.0184(12) 0.0318(14) 0.0057(9) 0.0095(10) 0.0059(10)
    O6 0.0192(12) 0.0166(11) 0.0266(13) 0.0077(9) 0.0020(10) 0.0060(10)
loop_
    _geom_bond_atom_site_label_1
    _geom_bond_atom_site_label_2
    _geom_bond_site_symmetry_1
    _geom_bond_site_symmetry_2
    _geom_bond_distance
    _geom_bond_publ_flag
    Co1 O1 . . 2.140(2) ?
    Co1 N3 . . 2.016(3) ?
    Co1 O3 . . 2.270(2) ?
    Co1 O4 . . 2.120(2) ?
    Co1 N2 . . 2.123(3) ?
    Co1 N1 . . 2.079(3) ?
    O1 C13 . . 1.279(4) ?
    C13 O2 . . 1.244(4) ?
    C13 C14 . . 1.519(4) ?
    C14 N3 . . 1.319(4) no
    C14 C15 . . 1.426(4) no
    N3 C19 . . 1.319(4) no
    C19 C16 . . 1.397(4) no
    C19 C18 . . 1.450(4) no
    C16 N5 . . 1.354(4) no
    C16 N6 . . 1.360(4) no
    N5 C17 . . 1.360(4) no
    C17 N4 . . 1.378(4) no
    C17 N7 . . 1.337(4) ?
    N4 C18 . . 1.335(4) no
    C18 O3 . . 1.265(4) ?
    N7 H141 . . 0.852 no
    N7 H142 . . 0.843 no
    N6 C15 . . 1.342(4) no
    C15 C20 . . 1.491(4) ?
    C20 H172 . . 0.947 no
    C20 H173 . . 0.960 no
    C20 H171 . . 0.930 no
    O4 H181 . . 0.810 no
    O4 H182 . . 0.801 no
    N2 C12 . . 1.333(4) no
    N2 C9 . . 1.355(4) no
    C12 C11 . . 1.402(5) no
    C12 H201 . . 0.923 no
    C11 C10 . . 1.363(5) no
    C11 H211 . . 0.914 no
    C10 C8 . . 1.414(5) no
    C10 H221 . . 0.926 no
    C8 C9 . . 1.408(4) no
    C8 C7 . . 1.435(5) no
    C9 C5 . . 1.439(4) no
    C5 N1 . . 1.359(4) no
    C5 C4 . . 1.411(4) no
    N1 C1 . . 1.333(4) no
    C1 C2 . . 1.406(5) no
    C1 H271 . . 0.930 no
    C2 C3 . . 1.363(5) no
    C2 H281 . . 0.928 no
    C3 C4 . . 1.412(5) no
    C3 H291 . . 0.928 no
    C4 C6 . . 1.439(5) no
    C6 C7 . . 1.349(5) no
    C6 H311 . . 0.925 no
    C7 H321 . . 0.926 no
    O7 H331 . . 0.800 no
    O7 H332 . . 0.810 no
    O5 H341 . . 0.811 no
    O5 H342 . . 0.820 no
    O6 H351 . . 0.830 no
    O6 H352 . . 0.820 no
loop_
    _geom_angle_atom_site_label_1
    _geom_angle_atom_site_label_2
    _geom_angle_atom_site_label_3
    _geom_angle_site_symmetry_1
    _geom_angle_site_symmetry_2
    _geom_angle_site_symmetry_3
    _geom_angle
    _geom_angle_publ_flag
    O1 Co1 N3 . . . 75.10(10) ?
    O1 Co1 O3 . . . 151.22(8) ?
    N3 Co1 O3 . . . 76.26(9) ?
    O1 Co1 O4 . . . 90.13(9) ?
    N3 Co1 O4 . . . 90.23(10) ?
    O3 Co1 O4 . . . 92.74(9) ?
    O1 Co1 N2 . . . 90.99(10) ?
    N3 Co1 N2 . . . 96.45(10) ?
    O3 Co1 N2 . . . 89.46(9) ?
    O4 Co1 N2 . . . 173.29(10) ?
    O1 Co1 N1 . . . 119.55(10) ?
    N3 Co1 N1 . . . 164.48(10) ?
    O3 Co1 N1 . . . 88.76(9) ?
    O4 Co1 N1 . . . 94.58(10) ?
    N2 Co1 N1 . . . 79.12(10) ?
    Co1 O1 C13 . . . 116.8(2) no
    O1 C13 O2 . . . 124.1(3) no
    O1 C13 C14 . . . 114.6(3) no
    O2 C13 C14 . . . 121.2(3) no
    C13 C14 N3 . . . 111.4(3) no
    C13 C14 C15 . . . 129.9(3) no
    N3 C14 C15 . . . 118.8(3) no
    Co1 N3 C14 . . . 121.6(2) no
    Co1 N3 C19 . . . 117.6(2) no
    C14 N3 C19 . . . 120.8(3) no
    N3 C19 C16 . . . 121.8(3) no
    N3 C19 C18 . . . 117.4(3) no
    C16 C19 C18 . . . 120.7(3) no
    C19 C16 N5 . . . 120.8(3) no
    C19 C16 N6 . . . 118.7(3) no
    N5 C16 N6 . . . 120.4(3) no
    C16 N5 C17 . . . 115.1(3) no
    N5 C17 N4 . . . 127.9(3) no
    N5 C17 N7 . . . 117.0(3) no
    N4 C17 N7 . . . 115.1(3) no
    C17 N4 C18 . . . 117.6(3) no
    C19 C18 N4 . . . 117.7(3) no
    C19 C18 O3 . . . 118.1(3) no
    N4 C18 O3 . . . 124.2(3) no
    Co1 O3 C18 . . . 110.63(19) no
    C17 N7 H141 . . . 119.8 no
    C17 N7 H142 . . . 119.9 no
    H141 N7 H142 . . . 117.6 no
    C16 N6 C15 . . . 119.0(3) no
    C14 C15 N6 . . . 120.8(3) no
    C14 C15 C20 . . . 121.7(3) no
    N6 C15 C20 . . . 117.4(3) no
    C15 C20 H172 . . . 111.5 no
    C15 C20 H173 . . . 110.1 no
    H172 C20 H173 . . . 108.2 no
    C15 C20 H171 . . . 110.7 no
    H172 C20 H171 . . . 106.6 no
    H173 C20 H171 . . . 109.7 no
    Co1 O4 H181 . . . 116.6 no
    Co1 O4 H182 . . . 109.7 no
    H181 O4 H182 . . . 95.0 no
    Co1 N2 C12 . . . 128.8(2) no
    Co1 N2 C9 . . . 112.7(2) no
    C12 N2 C9 . . . 118.5(3) no
    N2 C12 C11 . . . 122.3(3) no
    N2 C12 H201 . . . 119.1 no
    C11 C12 H201 . . . 118.6 no
    C12 C11 C10 . . . 119.6(3) no
    C12 C11 H211 . . . 120.2 no
    C10 C11 H211 . . . 120.2 no
    C11 C10 C8 . . . 119.9(3) no
    C11 C10 H221 . . . 120.1 no
    C8 C10 H221 . . . 120.0 no
    C10 C8 C9 . . . 116.7(3) no
    C10 C8 C7 . . . 124.4(3) no
    C9 C8 C7 . . . 118.9(3) no
    C8 C9 N2 . . . 123.1(3) no
    C8 C9 C5 . . . 120.1(3) no
    N2 C9 C5 . . . 116.8(3) no
    C9 C5 N1 . . . 117.5(3) no
    C9 C5 C4 . . . 119.5(3) no
    N1 C5 C4 . . . 123.0(3) no
    Co1 N1 C5 . . . 113.6(2) no
    Co1 N1 C1 . . . 127.6(2) no
    C5 N1 C1 . . . 118.5(3) no
    N1 C1 C2 . . . 122.0(3) no
    N1 C1 H271 . . . 118.0 no
    C2 C1 H271 . . . 120.0 no
    C1 C2 C3 . . . 119.8(3) no
    C1 C2 H281 . . . 119.3 no
    C3 C2 H281 . . . 120.9 no
    C2 C3 C4 . . . 119.9(3) no
    C2 C3 H291 . . . 120.7 no
    C4 C3 H291 . . . 119.4 no
    C3 C4 C5 . . . 116.8(3) no
    C3 C4 C6 . . . 124.2(3) no
    C5 C4 C6 . . . 119.0(3) no
    C4 C6 C7 . . . 121.2(3) no
    C4 C6 H311 . . . 119.5 no
    C7 C6 H311 . . . 119.2 no
    C8 C7 C6 . . . 121.3(3) no
    C8 C7 H321 . . . 118.4 no
    C6 C7 H321 . . . 120.3 no
    H331 O7 H332 . . . 86.2 no
    H341 O5 H342 . . . 108.7 no
    H351 O6 H352 . . . 105.5 no
loop_
    _geom_hbond_atom_site_label_D
    _geom_hbond_atom_site_label_H
    _geom_hbond_atom_site_label_A
    _geom_hbond_site_symmetry_D
    _geom_hbond_site_symmetry_H
    _geom_hbond_site_symmetry_A
    _geom_hbond_distance_DH
    _geom_hbond_distance_HA
    _geom_hbond_distance_DA
    _geom_hbond_angle_DHA
    _geom_hbond_publ_flag
    N7 H141 O2 . . 1_665 0.85 2.12 2.942(4) 163 yes
    N7 H142 O6 . . 2_666 0.84 2.15 2.970(4) 165 yes
    O4 H181 O6 . . 1_555 0.81 1.93 2.717(3) 164 yes
    O4 H182 N5 . . 2_666 0.80 2.25 3.051(4) 176 yes
    O5 H341 O1 . . . 0.82 2.34 3.079(4) 151 yes
    O5 H341 O2 . . . 0.82 2.23 2.896(4) 139 yes
    O5 H342 N4 . . 1_445 0.82 2.04 2.844(4) 166 yes
    O6 H351 O5 . . . 0.83 1.92 2.740(4) 174 yes
    O6 H352 N5 . . 1_545 0.82 2.05 2.871(4) 176 yes
    O7 H331 O5 . . 1_665 0.80 2.25 2.941(4) 145 yes
    O7 H332 O3 . . . 0.81 2.23 2.962(5) 151 yes
