# Supplementary material for: (2-Amino-7-methyl-4-oxido­pteridine-6-carboxyl­ato-κ3 O 4,N 5,O 6)aqua(1,10-phen­an­thro­line-κ2 N,N′)cobalt(II) trihydrate
Source: Acta Crystallogr Sect E Struct Rep Online. 2012 Dec 22;69(Pt 1):m70–1. doi: 10.1107/S1600536812051185 (PMC3588366; doi:10.1107/S1600536812051185)
Supplement: Supplementary file 2 [file e-69-00m70-Isup2.hkl]

data_I
#  SSB28XM in P-1                          
_audit_creation_date        "12-08-18"
_audit_creation_method      CRYSTALS 

_cell_length_a                    8.454(2)
_cell_angle_alpha                 97.534(4)
_cell_length_b                    9.934(3)
_cell_angle_beta                  95.281(4)
_cell_length_c                    13.778(4)
_cell_angle_gamma                 110.603(4)
loop_
 _symmetry_equiv_pos_as_xyz
 'x,y,z'
 '-x,-y,-z'

# NOTE FO on scale of Fc,      2.06679
# Status flags: 
#    o - used in refinement 
#    < - excluded by I/sigmaI cutoff 
#    l - excluded at low resolution  
#    h - excluded at high resolution  
#    x - excluded for another reason  

loop_
_refln_index_h
_refln_index_k
_refln_index_l
_refln_F_squared_meas
_refln_F_squared_calc
_refln_F_squared_sigma
_refln_observed_status
_refln_refinement_weight
   1   0   0    15743.10        0.00      371.12 l   0.0000E+00
   2   0   0      653.70      690.62       16.04 o   0.2860E-03
   3   0   0      210.86      210.67        7.93 o   0.1102E-02
   4   0   0     1976.20     1991.72       45.27 o   0.6126E-04
   5   0   0      291.03      261.61       11.56 o   0.8201E-03
   6   0   0      377.84      364.63       14.75 o   0.5745E-03
   7   0   0       43.02       24.92        8.22 o   0.5600E-02
   8   0   0       14.40        1.03        5.70 o   0.1912E-01
   9   0   0      316.87      277.71       27.34 o   0.5268E-03
  10   0   0      179.54      158.18       24.99 o   0.8027E-03
 -10   1   0      174.92      175.15       23.45 o   0.8326E-03
  -9   1   0      345.62      401.09       27.98 o   0.4231E-03
  -8   1   0     1462.27     1486.62       46.56 o   0.8965E-04
  -7   1   0       78.21       70.65        7.53 o   0.3068E-02
  -6   1   0      861.29      882.03       24.70 o   0.1951E-03
  -5   1   0      602.74      629.82       18.05 o   0.3086E-03
  -4   1   0     1861.69     1859.70       48.55 o   0.6539E-04
  -3   1   0     1262.37     1286.46       29.05 o   0.1183E-03
  -2   1   0      301.58      328.19        8.52 o   0.7084E-03
  -1   1   0     4167.71        0.00       85.69 l   0.0000E+00
   0   1   0       -3.65        0.00        2.04 l   0.0000E+00
   1   1   0      593.12        0.00       16.49 l   0.0000E+00
   2   1   0       12.29       10.12        2.31 o   0.2258E-01
   3   1   0      224.03      279.18        8.40 o   0.8902E-03
   4   1   0     1701.93     1684.05       40.16 o   0.7797E-04
   5   1   0      365.68      382.25       13.75 o   0.5655E-03
   6   1   0      855.05      905.05       30.43 o   0.1827E-03
   7   1   0       27.49       25.07        7.63 o   0.6451E-02
   8   1   0      254.35      267.59       16.82 o   0.7532E-03
   9   1   0      188.21      200.53       24.39 o   0.7414E-03
  -9   2   0       12.39        4.21        8.16 o   0.1087E-01
  -8   2   0        5.40        4.20        4.72 o   0.2568E-01
  -7   2   0        7.48        1.32        3.80 o   0.3814E-01
  -6   2   0      144.97      125.79        8.28 o   0.1766E-02
  -5   2   0     1029.18     1045.13       26.73 o   0.1569E-03
  -4   2   0      339.11      391.40       11.24 o   0.5809E-03
  -3   2   0     1089.14     1095.01       25.55 o   0.1489E-03
  -2   2   0      750.47      750.80       17.80 o   0.2490E-03
  -1   2   0      147.63      127.07        4.89 o   0.1890E-02
   0   2   0     7864.28     7436.93      200.32 o   0.5707E-05
   1   2   0    33674.28    28663.93      895.37 o   0.3795E-06
   2   2   0     9480.26     8875.65      220.43 o   0.4261E-05
   3   2   0      658.43      650.49       21.65 o   0.2817E-03
   4   2   0       19.86       13.23        3.87 o   0.1503E-01
   5   2   0       13.18       15.86        5.69 o   0.1183E-01
   6   2   0       43.87       29.28        8.44 o   0.5169E-02
   7   2   0       14.05        6.15        6.71 o   0.1339E-01
   8   2   0      291.15      302.20       26.10 o   0.5380E-03
   9   2   0      119.56      112.99       19.86 o   0.1221E-02
  -9   3   0      361.85      350.54       26.78 o   0.4627E-03
  -8   3   0      693.16      740.99       23.22 o   0.2487E-03
  -7   3   0     1244.64     1249.79       33.73 o   0.1196E-03
  -6   3   0      949.22     1024.84       26.19 o   0.1650E-03
  -5   3   0      202.69      217.87        8.96 o   0.1073E-02
  -4   3   0      979.36      908.65       24.67 o   0.1822E-03
  -3   3   0     1501.24     1460.39       34.21 o   0.9562E-04
  -2   3   0      706.43      680.91       17.29 o   0.2770E-03
  -1   3   0      243.13      264.65        7.53 o   0.9256E-03
   0   3   0     1262.54     1401.81       28.55 o   0.1109E-03
   1   3   0     4269.26     3803.26       89.57 o   0.1958E-04
   2   3   0     4976.15     4960.82      104.70 o   0.1351E-04
   3   3   0      779.87      813.34       18.63 o   0.2295E-03
   4   3   0      180.18      181.87       11.23 o   0.1207E-02
   5   3   0       78.94       83.30        9.75 o   0.2521E-02
   6   3   0       69.71       79.06       10.02 o   0.2645E-02
   7   3   0      263.73      306.14       17.59 o   0.6818E-03
   8   3   0       47.80       45.41       12.90 o   0.3015E-02
  -9   4   0       29.18       14.11        8.39 o   0.7166E-02
  -8   4   0      162.34      175.17       13.91 o   0.1193E-02
  -7   4   0      880.75      948.61       26.15 o   0.1830E-03
  -6   4   0     1097.41     1085.88       29.63 o   0.1462E-03
  -5   4   0      121.34      130.40        6.89 o   0.1865E-02
  -4   4   0     2544.17     2532.01       56.61 o   0.4133E-04
  -3   4   0      265.10      268.44        9.10 o   0.8377E-03
  -2   4   0     3836.16     3795.41       81.18 o   0.2134E-04
  -1   4   0      537.76      484.11       14.52 o   0.4031E-03
   0   4   0      926.56      870.33       22.75 o   0.1931E-03
   1   4   0     6178.65     5189.29      129.04 o   0.1076E-04
   2   4   0     9259.16     8566.00      218.12 o   0.4486E-05
   3   4   0       34.58       48.48        5.97 o   0.5341E-02
   4   4   0       76.68       80.94        8.00 o   0.2873E-02
   5   4   0      221.44      226.85       14.32 o   0.9159E-03
   6   4   0       58.91       47.13        9.61 o   0.3646E-02
   7   4   0      160.04      165.42       15.79 o   0.1157E-02
   8   4   0       89.53       75.25       18.20 o   0.1612E-02
 -10   5   0      425.84      414.98       38.79 o   0.3078E-03
  -9   5   0      114.16       99.81       13.58 o   0.1758E-02
  -8   5   0     1873.05     2037.77       61.27 o   0.5691E-04
  -7   5   0      298.03      321.56       17.28 o   0.6353E-03
  -6   5   0      249.83      287.47       14.92 o   0.7528E-03
  -5   5   0      231.47      250.62        9.85 o   0.9182E-03
  -4   5   0     4332.72     4216.23       92.98 o   0.1757E-04
  -3   5   0      706.06      595.33       18.99 o   0.3037E-03
  -2   5   0      126.74      130.91        6.15 o   0.1910E-02
  -1   5   0      612.42      632.36       16.91 o   0.3103E-03
   0   5   0     1448.36     1244.87       34.46 o   0.1112E-03
   1   5   0       46.38       62.90        4.54 o   0.4133E-02
   2   5   0     2965.57     2898.05       66.29 o   0.3287E-04
   3   5   0      514.13      527.21       20.85 o   0.3576E-03
   4   5   0      575.26      620.48       23.64 o   0.3011E-03
   5   5   0      297.52      314.77       17.31 o   0.6460E-03
   6   5   0       75.86       83.43       11.51 o   0.2352E-02
   7   5   0        8.31        5.82        7.67 o   0.1208E-01
 -10   6   0       17.98        0.03       14.10 o   0.4552E-02
  -9   6   0       32.12       24.83        8.91 o   0.5729E-02
  -8   6   0       60.04       54.54       10.28 o   0.3203E-02
  -7   6   0     1689.77     1789.80       56.19 o   0.6748E-04
  -6   6   0     1685.84     1845.71       54.33 o   0.6656E-04
  -5   6   0      229.24      257.91       13.74 o   0.8432E-03
  -4   6   0      729.79      762.19       27.36 o   0.2244E-03
  -3   6   0      595.42      632.71       17.40 o   0.3122E-03
  -2   6   0      404.07      440.97       13.21 o   0.4937E-03
  -1   6   0      250.79      293.88        9.83 o   0.8109E-03
   0   6   0      381.22      405.21       13.07 o   0.5425E-03
   1   6   0       42.30       34.09        4.92 o   0.6745E-02
   2   6   0        4.96        0.23        3.63 o   0.5289E-01
   3   6   0      240.19      230.85       14.23 o   0.8571E-03
   4   6   0      118.32       88.91       11.80 o   0.2052E-02
   5   6   0      140.47      136.63       13.84 o   0.1397E-02
   6   6   0       70.05       57.35       11.51 o   0.2739E-02
 -11   7   0      306.11      276.58       36.31 o   0.4131E-03
 -10   7   0      115.12       82.88       25.37 o   0.1015E-02
  -9   7   0      173.19      174.13       17.18 o   0.1049E-02
  -8   7   0      239.40      253.35       17.39 o   0.7844E-03
  -7   7   0       56.90       55.07        9.89 o   0.3339E-02
  -6   7   0       21.57        9.96        6.34 o   0.1151E-01
  -5   7   0       10.06        7.25        4.73 o   0.1830E-01
  -4   7   0      169.37      151.65       11.70 o   0.1342E-02
  -3   7   0        7.92        1.70        4.21 o   0.3283E-01
  -2   7   0       91.03       72.91        8.55 o   0.2836E-02
  -1   7   0       13.60        6.10        3.39 o   0.2528E-01
   0   7   0     1055.56     1056.41       28.48 o   0.1523E-03
   1   7   0       78.83       69.38        8.17 o   0.3020E-02
   2   7   0       12.73        8.91        5.13 o   0.1711E-01
   3   7   0      348.80      334.30       18.28 o   0.5751E-03
   4   7   0      280.07      320.16       17.49 o   0.6435E-03
   5   7   0       54.61       45.32       10.44 o   0.3431E-02
   6   7   0       18.09       17.02        8.87 o   0.7175E-02
 -10   8   0       34.56        7.22       17.17 o   0.2854E-02
  -9   8   0      151.60      141.20       16.66 o   0.1238E-02
  -8   8   0      257.84      276.42       18.58 o   0.7075E-03
  -7   8   0      213.39      255.31       15.80 o   0.8492E-03
  -6   8   0      599.52      670.49       27.51 o   0.2671E-03
  -5   8   0     1347.83     1480.83       46.86 o   0.9138E-04
  -4   8   0     1004.84     1089.03       36.98 o   0.1399E-03
  -3   8   0     1205.35     1259.79       41.83 o   0.1126E-03
  -2   8   0      276.84      285.69       15.58 o   0.7186E-03
  -1   8   0       70.91       64.40        9.18 o   0.3112E-02
   0   8   0       10.06        4.61        3.93 o   0.2703E-01
   1   8   0      145.32      173.20       17.26 o   0.1102E-02
   2   8   0      172.40      173.92       13.24 o   0.1206E-02
   3   8   0       14.61        3.96        6.62 o   0.1456E-01
   4   8   0       89.17       71.32       12.76 o   0.2426E-02
   5   8   0      153.50      150.87       16.34 o   0.1223E-02
  -9   9   0       92.27       99.78       14.20 o   0.1773E-02
  -8   9   0       50.96       63.25       10.74 o   0.3045E-02
  -7   9   0       77.36      108.24       12.04 o   0.1977E-02
  -6   9   0        1.88        0.14        7.40 o   0.2006E-02
  -5   9   0     1152.85     1216.02       43.03 o   0.1176E-03
  -4   9   0       49.00       28.65        8.74 o   0.5107E-02
  -3   9   0       43.06       36.58        8.31 o   0.4838E-02
  -2   9   0       16.74       11.50        5.63 o   0.1348E-01
  -1   9   0       23.99       18.29        5.80 o   0.8959E-02
   0   9   0      460.87      510.55       30.03 o   0.3286E-03
   2   9   0      107.94      104.22       12.63 o   0.1827E-02
   3   9   0       16.21        1.78        7.44 o   0.1263E-01
   4   9   0        6.43        0.64        8.14 o   0.1315E-01
  -9  10   0      141.69      134.78       18.21 o   0.1198E-02
  -8  10   0       48.27       23.43       10.12 o   0.4681E-02
  -7  10   0      104.21       91.34       14.29 o   0.1785E-02
  -6  10   0     1357.31     1525.21       50.68 o   0.8768E-04
  -5  10   0       75.86       73.91       11.48 o   0.2484E-02
  -4  10   0       54.89       47.02        9.47 o   0.3800E-02
  -3  10   0       20.55        6.94        6.74 o   0.1238E-01
  -2  10   0      203.67      210.48       15.26 o   0.9740E-03
  -1  10   0       10.85        0.61        7.99 o   0.1290E-01
   0  10   0        1.41        0.28        9.52 o   0.9095E-03
   1  10   0       16.87        7.42       10.68 o   0.6616E-02
   2  10   0       21.83       25.44       13.24 o   0.3810E-02
   3  10   0      186.88      164.50       28.06 o   0.7005E-03
  -9  11   0       26.40       31.43       13.75 o   0.3414E-02
  -8  11   0       21.19        3.47        8.79 o   0.9214E-02
  -7  11   0       68.24       55.14       12.65 o   0.2672E-02
  -6  11   0       25.48       16.11        8.61 o   0.7083E-02
  -5  11   0      197.78      185.53       18.48 o   0.9466E-03
  -4  11   0      857.00      850.71       37.16 o   0.1793E-03
  -3  11   0      535.19      530.66       27.31 o   0.3279E-03
  -2  11   0      691.49      734.17       42.16 o   0.1951E-03
  -1  11   0       28.92       21.76       11.53 o   0.4623E-02
   0  11   0       11.41        1.58        7.65 o   0.1321E-01
   1  11   0       30.20       14.61       13.20 o   0.4018E-02
  -7  12   0      244.04      267.33       27.81 o   0.5665E-03
  -6  12   0       84.90       87.81       14.32 o   0.1895E-02
  -5  12   0      134.62      127.02       16.54 o   0.1321E-02
  -4  12   0       45.86       34.60       11.26 o   0.3729E-02
  -3  12   0       -1.24        0.32        8.65 o   0.9688E-03
  -2  12   0       18.80       29.09       10.94 o   0.4846E-02
  -1  12   0       12.73        0.64       12.77 o   0.5587E-02
  -5  13   0        9.65        8.74       16.15 o   0.3420E-02
   5 -13   1      172.75      153.59       29.26 o   0.6885E-03
   1 -12   1      301.71      277.21       27.68 o   0.5320E-03
   2 -12   1      320.50      311.76       28.45 o   0.4909E-03
   3 -12   1      290.94      325.97       27.34 o   0.5054E-03
   4 -12   1       91.84       80.65       14.23 o   0.1999E-02
   5 -12   1       38.72       37.25       10.30 o   0.4181E-02
   6 -12   1       46.92       34.85       11.93 o   0.3610E-02
   7 -12   1       13.16        6.92        9.95 o   0.7579E-02
  -1 -11   1       20.03        0.37       12.26 o   0.5730E-02
   0 -11   1      120.42      112.15       19.52 o   0.1259E-02
   1 -11   1       14.95        7.04        8.50 o   0.9241E-02
   2 -11   1        8.46        5.66        8.97 o   0.9891E-02
   3 -11   1      173.02      164.88       15.60 o   0.1132E-02
   4 -11   1      180.63      159.90       16.94 o   0.1124E-02
   5 -11   1        6.17        2.10        6.33 o   0.1928E-01
   6 -11   1      138.49      134.72       15.97 o   0.1316E-02
   7 -11   1      788.69      806.43       37.45 o   0.1901E-03
   8 -11   1      152.97      137.85       18.48 o   0.1138E-02
  -3 -10   1       70.18       50.26       19.56 o   0.1721E-02
  -2 -10   1      111.11      105.58       21.23 o   0.1193E-02
  -1 -10   1      270.57      245.48       26.23 o   0.5924E-03
   0 -10   1       82.78       77.03       15.29 o   0.1904E-02
   1 -10   1      829.17      831.18       45.02 o   0.1632E-03
   2 -10   1      895.16      918.98       35.96 o   0.1687E-03
   3 -10   1      150.83      154.61       13.88 o   0.1311E-02
   4 -10   1      384.36      405.34       21.78 o   0.4638E-03
   5 -10   1        2.82        1.65        9.21 o   0.1928E-02
   6 -10   1       10.34       11.60        6.42 o   0.1217E-01
   7 -10   1       16.89       11.98        7.67 o   0.9185E-02
   8 -10   1       34.43       29.17       10.35 o   0.4621E-02
   9 -10   1       92.05       66.67       24.18 o   0.1169E-02
  -4  -9   1        3.61        1.17       14.51 o   0.9999E-03
  -3  -9   1      447.62      433.94       23.86 o   0.4164E-03
  -2  -9   1        5.87        0.76        5.56 o   0.2561E-01
  -1  -9   1       11.66        5.15        8.29 o   0.1078E-01
   0  -9   1        9.06        0.12        8.03 o   0.1326E-01
   1  -9   1       66.47       58.33       13.20 o   0.2552E-02
   2  -9   1      474.62      502.94       22.86 o   0.3726E-03
   3  -9   1     2492.52     2527.88       76.37 o   0.3846E-04
   4  -9   1     1082.80     1122.43       40.40 o   0.1305E-03
   5  -9   1      176.21      176.64       13.95 o   0.1134E-02
   6  -9   1      171.34      184.17       14.79 o   0.1111E-02
   7  -9   1       70.42       65.93       11.40 o   0.2661E-02
   8  -9   1      182.46      179.19       17.47 o   0.1030E-02
   9  -9   1      230.92      240.45       30.67 o   0.5379E-03
  -5  -8   1      122.94      105.55       15.35 o   0.1553E-02
  -4  -8   1       12.43        5.39        7.32 o   0.1268E-01
  -3  -8   1      463.60      453.85       23.13 o   0.4066E-03
  -2  -8   1       60.02       37.57        9.02 o   0.4081E-02
  -1  -8   1      344.85      330.08       23.49 o   0.5230E-03
   0  -8   1      436.75      441.58       18.86 o   0.4491E-03
   1  -8   1      519.17      555.80       22.63 o   0.3351E-03
   2  -8   1      200.70      190.62       13.13 o   0.1081E-02
   3  -8   1      829.98      852.78       31.69 o   0.1910E-03
   4  -8   1      363.09      358.15       19.00 o   0.5444E-03
   5  -8   1      111.21       99.05       11.81 o   0.1930E-02
   6  -8   1      150.94      173.33       13.83 o   0.1218E-02
   7  -8   1      391.73      455.39       22.05 o   0.4277E-03
   8  -8   1      135.67      146.99       15.21 o   0.1288E-02
   9  -8   1      219.73      194.07       31.44 o   0.5656E-03
  10  -8   1      279.02      243.01       34.69 o   0.4549E-03
  -6  -7   1      177.59      152.53       17.61 o   0.1097E-02
  -5  -7   1      118.52      105.48       14.05 o   0.1663E-02
  -4  -7   1      143.29      113.40       13.84 o   0.1568E-02
  -3  -7   1      188.36      195.86       13.44 o   0.1086E-02
  -2  -7   1       74.63       74.13        8.99 o   0.2891E-02
  -1  -7   1        9.93        3.12        3.82 o   0.3132E-01
   0  -7   1        7.29        1.86        2.91 o   0.4876E-01
   1  -7   1      878.78      882.03       24.39 o   0.1957E-03
   2  -7   1       34.67       10.14        4.63 o   0.1236E-01
   3  -7   1     1843.04     2042.17       56.58 o   0.5805E-04
   4  -7   1     1043.39     1093.03       36.74 o   0.1380E-03
   5  -7   1     1638.64     1776.20       53.29 o   0.7024E-04
   6  -7   1       67.96       57.72        9.81 o   0.3164E-02
   7  -7   1      347.24      348.11       19.94 o   0.5487E-03
   8  -7   1       95.88       81.31       12.91 o   0.2040E-02
   9  -7   1      545.36      539.48       45.36 o   0.2258E-03
  10  -7   1      260.31      238.25       32.17 o   0.5057E-03
  -7  -6   1       89.45       70.58       22.17 o   0.1299E-02
  -6  -6   1        4.19        0.86       13.08 o   0.1427E-02
  -5  -6   1      474.41      515.29       23.41 o   0.3633E-03
  -4  -6   1      280.45      287.31       16.49 o   0.7055E-03
  -3  -6   1       23.56       11.95        5.89 o   0.1133E-01
  -2  -6   1       68.77       77.58        8.37 o   0.2883E-02
  -1  -6   1     1320.88     1346.46       33.13 o   0.1108E-03
   0  -6   1      151.47      156.67        7.53 o   0.1534E-02
   1  -6   1      341.20      308.40       11.91 o   0.6856E-03
   2  -6   1      639.51      600.01       18.30 o   0.3141E-03
   3  -6   1       23.27       20.81        3.67 o   0.1122E-01
   4  -6   1      288.76      291.50       15.14 o   0.7142E-03
   5  -6   1     1178.25     1210.77       40.02 o   0.1177E-03
   6  -6   1      121.68      120.49       11.28 o   0.1736E-02
   7  -6   1      202.22      256.32       14.62 o   0.8869E-03
   8  -6   1      260.48      294.63       17.78 o   0.6965E-03
   9  -6   1       42.76       16.89       14.99 o   0.3179E-02
  10  -6   1       72.66       38.39       20.72 o   0.1651E-02
  -7  -5   1      164.31      139.51       16.70 o   0.1223E-02
  -6  -5   1       48.78       59.27       10.14 o   0.3282E-02
  -5  -5   1      104.48       85.28       11.53 o   0.2137E-02
  -4  -5   1      567.83      613.28       23.68 o   0.3050E-03
  -3  -5   1        6.00        0.15        3.96 o   0.4397E-01
  -2  -5   1       52.97       50.26        6.88 o   0.4455E-02
  -1  -5   1      276.80      255.80       10.13 o   0.8611E-03
   0  -5   1     2927.20     2747.73       80.28 o   0.3231E-04
   1  -5   1      277.10      298.30        9.70 o   0.7668E-03
   2  -5   1        3.59        6.35        3.86 o   0.2853E-01
   3  -5   1       33.35       10.29        3.88 o   0.1347E-01
   4  -5   1     3566.05     3540.02       77.79 o   0.2385E-04
   5  -5   1     2783.83     2810.50       63.06 o   0.3513E-04
   6  -5   1     1368.68     1405.58       35.54 o   0.1039E-03
   7  -5   1      495.38      509.00       23.38 o   0.3598E-03
   8  -5   1       15.63        5.52        6.81 o   0.1316E-01
   9  -5   1      190.09      153.53       26.87 o   0.7477E-03
  10  -5   1      112.94      103.49       23.37 o   0.1081E-02
  -8  -4   1       10.25        1.26        8.82 o   0.1088E-01
  -7  -4   1      132.70      128.74       14.58 o   0.1450E-02
  -6  -4   1      411.76      477.71       21.37 o   0.4142E-03
  -5  -4   1     2253.76     2388.78       64.52 o   0.4510E-04
  -4  -4   1     2589.21     2759.88       70.40 o   0.3598E-04
  -3  -4   1      173.28      171.01       10.73 o   0.1300E-02
  -2  -4   1       35.31       44.91        3.85 o   0.6297E-02
  -1  -4   1     1697.46     1452.59       38.71 o   0.8883E-04
   0  -4   1      483.10      418.91       16.99 o   0.4584E-03
   1  -4   1      663.27      637.06       17.09 o   0.2987E-03
   2  -4   1       55.82       43.58        4.11 o   0.5442E-02
   3  -4   1      267.73      230.64        9.36 o   0.9459E-03
   4  -4   1      283.25      319.29       10.36 o   0.7179E-03
   5  -4   1     1018.52     1049.14       26.88 o   0.1580E-03
   6  -4   1     1221.69     1222.54       32.25 o   0.1242E-03
   7  -4   1      679.85      686.76       21.87 o   0.2715E-03
   8  -4   1      565.84      582.28       20.45 o   0.3314E-03
   9  -4   1      295.47      268.41       30.16 o   0.4946E-03
  -8  -3   1      145.06      119.97       15.86 o   0.1389E-02
  -7  -3   1      176.82      173.20       15.10 o   0.1139E-02
  -6  -3   1       34.49       28.43        8.30 o   0.5832E-02
  -5  -3   1       36.50       28.64        7.65 o   0.6087E-02
  -4  -3   1       64.48       56.27        7.87 o   0.3596E-02
  -3  -3   1      182.46      186.70       10.50 o   0.1223E-02
  -2  -3   1      423.45      388.70       12.38 o   0.5341E-03
  -1  -3   1     2061.32     1898.06       57.27 o   0.5740E-04
   0  -3   1      538.21      476.20       17.25 o   0.4058E-03
   1  -3   1     1015.70      930.95       23.46 o   0.1768E-03
   2  -3   1     2159.09     2152.95       46.86 o   0.5380E-04
   3  -3   1      102.70      160.29        5.24 o   0.1742E-02
   4  -3   1     1168.25      953.70       28.72 o   0.1576E-03
   5  -3   1      346.76      391.35       12.51 o   0.5658E-03
   6  -3   1      530.86      513.24       22.19 o   0.3551E-03
   7  -3   1      227.01      229.46       11.48 o   0.9709E-03
   8  -3   1       65.70       49.50        9.98 o   0.3350E-02
   9  -3   1       10.68        0.17        6.83 o   0.1680E-01
  -9  -2   1      721.52      781.68       46.43 o   0.1736E-03
  -8  -2   1      191.82      222.91       16.82 o   0.9081E-03
  -7  -2   1      637.24      707.38       27.35 o   0.2502E-03
  -6  -2   1      307.75      327.89       17.53 o   0.6092E-03
  -5  -2   1      218.52      257.88       13.40 o   0.8674E-03
  -4  -2   1      489.50      512.09       15.42 o   0.4023E-03
  -3  -2   1     7093.74     6708.33      168.59 o   0.7216E-05
  -2  -2   1     1339.19     1476.82       30.35 o   0.1021E-03
  -1  -2   1     3461.54     3076.52       72.36 o   0.2776E-04
   0  -2   1       31.68       17.62        2.37 o   0.1175E-01
   1  -2   1      239.60      229.69        7.06 o   0.1013E-02
   2  -2   1        3.99        3.80        3.98 o   0.3276E-01
   3  -2   1       94.25      108.90        6.32 o   0.2291E-02
   4  -2   1      482.77      438.04       14.41 o   0.4587E-03
   5  -2   1      154.15      194.90        7.82 o   0.1298E-02
   6  -2   1      208.11      216.12       10.14 o   0.1047E-02
   7  -2   1     2153.76     2275.88       52.61 o   0.5097E-04
   8  -2   1      681.90      696.88       28.90 o   0.2447E-03
   9  -2   1      566.08      558.48       37.33 o   0.2575E-03
  10  -2   1       28.36       13.23       11.88 o   0.4973E-02
  -9  -1   1       61.13       43.60       14.40 o   0.2629E-02
  -8  -1   1       99.17       92.21       12.56 o   0.1975E-02
  -7  -1   1       27.57       20.06        7.99 o   0.6878E-02
  -6  -1   1        7.22        0.04        5.72 o   0.2428E-01
  -5  -1   1      368.43      394.30       13.53 o   0.5427E-03
  -4  -1   1      142.84      159.51        7.49 o   0.1541E-02
  -3  -1   1     7412.87     6554.07      153.33 o   0.7409E-05
  -2  -1   1      524.98      531.97       13.47 o   0.3889E-03
  -1  -1   1      425.33        0.00       12.46 l   0.0000E+00
   0  -1   1     9706.34        0.00      202.92 l   0.0000E+00
   1  -1   1    10096.66        0.00      256.49 l   0.0000E+00
   2  -1   1      392.89      425.35       10.68 o   0.5270E-03
   3  -1   1     1899.81     1942.32       42.14 o   0.6473E-04
   4  -1   1      825.47      769.09       21.73 o   0.2250E-03
   5  -1   1     3163.04     2826.29       80.04 o   0.3063E-04
   6  -1   1       72.92       66.29        6.81 o   0.3402E-02
   7  -1   1       13.21       11.15        4.75 o   0.1624E-01
   8  -1   1        5.89        6.45        6.66 o   0.1491E-01
   9  -1   1      187.40      170.28       19.86 o   0.9553E-03
  10  -1   1       56.64       47.34       16.32 o   0.2255E-02
 -10   0   1        6.49        0.81        8.63 o   0.1193E-01
  -9   0   1      289.68      316.63       18.47 o   0.6372E-03
  -8   0   1     2069.35     2272.05       61.82 o   0.5022E-04
  -7   0   1      594.46      666.45       24.80 o   0.2784E-03
  -6   0   1      368.22      439.39       14.23 o   0.5010E-03
  -5   0   1      929.54      937.82       25.10 o   0.1808E-03
  -4   0   1     3517.17     3373.56       76.06 o   0.2534E-04
  -3   0   1      160.43      167.23        6.70 o   0.1486E-02
  -2   0   1       55.70       63.21        3.56 o   0.4222E-02
  -1   0   1       -2.55        0.00        1.81 l   0.0000E+00
   0   0   1        3.80        0.00        1.61 l   0.0000E+00
   1   0   1     2099.91        0.00       44.11 l   0.0000E+00
   2   0   1      426.42      399.57       13.16 o   0.5173E-03
   3   0   1     1891.80     2057.88       42.21 o   0.6146E-04
   4   0   1     1488.24     1341.07       35.62 o   0.1017E-03
   5   0   1      247.14      254.43       10.61 o   0.8966E-03
   6   0   1       85.58       83.66        7.71 o   0.2706E-02
   7   0   1      314.24      316.34       16.88 o   0.6379E-03
   8   0   1      213.88      209.08       20.76 o   0.7986E-03
   9   0   1      251.51      280.11       24.95 o   0.5951E-03
  10   0   1      164.71      132.64       24.18 o   0.8931E-03
 -10   1   1      349.51      353.67       30.12 o   0.4255E-03
  -9   1   1      391.71      411.26       20.90 o   0.4686E-03
  -8   1   1      217.85      212.62       14.29 o   0.9811E-03
  -7   1   1       93.81      107.64       10.06 o   0.2088E-02
  -6   1   1       15.41       16.49        4.15 o   0.1363E-01
  -5   1   1       42.56       40.42        4.87 o   0.5638E-02
  -4   1   1       84.07      106.74        5.38 o   0.2500E-02
  -3   1   1     1975.18     2078.08       49.43 o   0.5723E-04
  -2   1   1     2253.16     2115.28       47.92 o   0.5346E-04
  -1   1   1      414.86        0.00       12.77 l   0.0000E+00
   0   1   1     2383.45        0.00       98.85 l   0.0000E+00
   1   1   1     1585.42     1640.20       38.73 o   0.8217E-04
   2   1   1      545.35      556.08       14.28 o   0.3683E-03
   3   1   1      327.68      384.04       10.87 o   0.5983E-03
   4   1   1      370.28      403.44       12.83 o   0.5413E-03
   5   1   1       76.83       69.66        7.08 o   0.3159E-02
   6   1   1       78.79       77.42        9.63 o   0.2576E-02
   7   1   1      246.49      261.50       15.56 o   0.7939E-03
   8   1   1      287.57      300.91       25.80 o   0.5444E-03
   9   1   1      416.70      434.18       33.75 o   0.3460E-03
  -9   2   1      340.34      309.17       18.94 o   0.6101E-03
  -8   2   1      238.55      242.53       14.88 o   0.8537E-03
  -7   2   1     1467.31     1580.22       38.06 o   0.8993E-04
  -6   2   1     1240.51     1230.52       36.99 o   0.1172E-03
  -5   2   1     1126.45     1087.64       28.70 o   0.1426E-03
  -4   2   1       16.73       15.89        3.04 o   0.1493E-01
  -3   2   1      226.97      271.62        7.80 o   0.9171E-03
  -2   2   1       38.93       28.14        2.91 o   0.8178E-02
  -1   2   1       26.51       22.23        3.09 o   0.1055E-01
   0   2   1     7329.62     6691.92      149.92 o   0.7357E-05
   1   2   1    26229.33    23437.04      537.34 o   0.6745E-06
   2   2   1     1618.13     1565.57       37.08 o   0.8598E-04
   3   2   1     1618.44     1708.04       43.78 o   0.7760E-04
   4   2   1      372.43      345.09       13.36 o   0.6040E-03
   5   2   1      552.99      621.74       21.95 o   0.3086E-03
   6   2   1      392.05      377.16       19.16 o   0.5123E-03
   7   2   1       13.24        6.01        6.76 o   0.1358E-01
   8   2   1        7.86        1.54        6.66 o   0.1737E-01
   9   2   1       75.99       60.13       18.33 o   0.1733E-02
  -9   3   1        9.48        2.84        9.40 o   0.9535E-02
  -8   3   1       68.30       49.30        9.02 o   0.3600E-02
  -7   3   1      704.38      724.16       22.16 o   0.2563E-03
  -6   3   1        5.82        1.81        3.35 o   0.4553E-01
  -5   3   1     2409.73     2485.91       54.59 o   0.4418E-04
  -4   3   1      439.72      437.10       13.36 o   0.4799E-03
  -3   3   1     2219.36     2153.71       48.63 o   0.5322E-04
  -2   3   1     2228.24     2125.80       61.25 o   0.4989E-04
  -1   3   1     4681.69     4541.10       97.27 o   0.1541E-04
   0   3   1      592.86      471.26       15.20 o   0.4029E-03
   1   3   1     4575.34     4092.20       96.38 o   0.1725E-04
   2   3   1      720.43      678.22       22.54 o   0.2611E-03
   3   3   1      672.10      625.81       19.57 o   0.2947E-03
   4   3   1       56.96       62.40        6.16 o   0.3945E-02
   5   3   1      455.85      488.07       20.13 o   0.4027E-03
   6   3   1     2227.36     2256.50       64.88 o   0.4761E-04
   7   3   1      160.91      189.06       20.89 o   0.8899E-03
   8   3   1       15.59        5.96        7.35 o   0.1165E-01
  -9   4   1      613.58      620.75       28.37 o   0.2760E-03
  -8   4   1      683.85      748.68       29.28 o   0.2284E-03
  -7   4   1     2167.11     2228.18       66.89 o   0.4755E-04
  -6   4   1      317.60      381.20       16.44 o   0.5641E-03
  -5   4   1       62.21       76.98        5.43 o   0.3393E-02
  -4   4   1      371.31      357.05       12.00 o   0.5973E-03
  -3   4   1       88.79       63.02        6.89 o   0.3254E-02
  -2   4   1      113.31      111.49        7.18 o   0.2157E-02
  -1   4   1     3240.64     3341.08       69.26 o   0.2732E-04
   0   4   1       53.10       47.16        3.90 o   0.5356E-02
   1   4   1     5533.84     5437.48      132.21 o   0.1083E-04
   2   4   1     7948.40     7737.24      165.93 o   0.5937E-05
   3   4   1     1597.61     1493.79       39.43 o   0.8886E-04
   4   4   1      186.22      196.18       12.01 o   0.1126E-02
   5   4   1     2646.41     2880.32       73.47 o   0.3448E-04
   6   4   1      167.79      176.84       14.54 o   0.1156E-02
   7   4   1       12.13        0.56        9.10 o   0.1022E-01
   8   4   1       18.88        2.78        8.63 o   0.9678E-02
 -10   5   1      221.19      203.45       25.20 o   0.7001E-03
  -9   5   1       36.27       17.76        9.45 o   0.5797E-02
  -8   5   1      928.57      940.50       36.63 o   0.1619E-03
  -7   5   1       31.82       23.01        7.17 o   0.6741E-02
  -6   5   1     1458.49     1549.43       47.83 o   0.8489E-04
  -5   5   1      366.53      392.91       17.39 o   0.5134E-03
  -4   5   1      826.69      822.12       29.17 o   0.1996E-03
  -3   5   1     2506.43     2418.83       71.49 o   0.4024E-04
  -2   5   1     1171.08     1154.67       28.35 o   0.1363E-03
  -1   5   1      178.43      151.51        7.49 o   0.1491E-02
   0   5   1       53.51       27.10        4.58 o   0.6775E-02
   1   5   1      149.42      118.04        7.31 o   0.1925E-02
   2   5   1       43.57       28.64        4.99 o   0.7336E-02
   3   5   1       38.62       34.62        6.51 o   0.5912E-02
   4   5   1       51.58       54.83        8.33 o   0.3760E-02
   5   5   1      293.63      276.34       16.89 o   0.7167E-03
   6   5   1       81.23       87.01       11.48 o   0.2235E-02
   7   5   1      262.92      276.96       25.59 o   0.5783E-03
 -10   6   1      165.06      146.88       17.54 o   0.1149E-02
  -9   6   1       18.73        6.79        8.58 o   0.8910E-02
  -8   6   1       33.79       27.67        8.53 o   0.5729E-02
  -7   6   1      333.02      320.64       18.84 o   0.5973E-03
  -6   6   1       60.04       69.28        8.93 o   0.3072E-02
  -5   6   1       22.02       24.48        5.62 o   0.8147E-02
  -4   6   1       43.29       39.85        6.77 o   0.5205E-02
  -3   6   1      265.44      266.37       13.98 o   0.7766E-03
  -2   6   1      100.51      106.87        6.10 o   0.2313E-02
  -1   6   1      557.88      546.24       16.75 o   0.3591E-03
   0   6   1      312.09      295.29       11.64 o   0.7429E-03
   1   6   1      888.13      945.25       24.50 o   0.1867E-03
   2   6   1     2084.99     2022.27       58.10 o   0.5449E-04
   3   6   1     4484.96     4424.16      114.71 o   0.1545E-04
   4   6   1      825.49      898.31       31.24 o   0.1863E-03
   5   6   1       32.61       27.77        8.14 o   0.5837E-02
   6   6   1        4.51       10.16        6.66 o   0.1324E-01
 -11   7   1       73.00        8.28       20.38 o   0.1921E-02
 -10   7   1       24.97       12.63       10.36 o   0.6146E-02
  -9   7   1      397.18      435.40       23.72 o   0.4276E-03
  -8   7   1      736.24      796.17       32.76 o   0.2056E-03
  -7   7   1      745.19      828.68       31.69 o   0.2038E-03
  -6   7   1       59.97       49.50        9.13 o   0.3585E-02
  -5   7   1     1048.84     1159.62       38.05 o   0.1304E-03
  -4   7   1       33.72       32.45        6.54 o   0.5879E-02
  -3   7   1     2607.90     2642.43       76.81 o   0.3619E-04
  -2   7   1      439.04      393.02       19.83 o   0.4642E-03
  -1   7   1      678.61      687.24       20.34 o   0.2744E-03
   0   7   1      193.41      204.97        9.56 o   0.1136E-02
   1   7   1       16.98       13.32        4.61 o   0.1463E-01
   2   7   1     1218.68     1273.87       39.37 o   0.1160E-03
   3   7   1      137.70      128.43       12.60 o   0.1536E-02
   4   7   1      424.37      406.26       21.75 o   0.4613E-03
   5   7   1       26.06       10.23        8.55 o   0.8087E-02
   6   7   1      443.99      361.49       35.07 o   0.3558E-03
 -10   8   1       35.05       29.00       11.87 o   0.4008E-02
  -9   8   1      497.05      518.30       27.92 o   0.3351E-03
  -8   8   1        9.08        0.95        6.34 o   0.1892E-01
  -7   8   1       90.11       95.11       12.25 o   0.2076E-02
  -6   8   1       10.85        8.79        5.40 o   0.1622E-01
  -5   8   1      101.79       98.97       11.50 o   0.2007E-02
  -4   8   1      444.59      437.98       21.60 o   0.4283E-03
  -3   8   1      275.95      277.16       15.90 o   0.7405E-03
  -2   8   1      950.55      954.78       35.15 o   0.1596E-03
  -1   8   1      169.61      193.55       12.74 o   0.1122E-02
   0   8   1      231.72      254.40       14.14 o   0.8531E-03
   1   8   1      700.91      845.91       26.41 o   0.2199E-03
   2   8   1      355.57      369.40       18.56 o   0.5361E-03
   3   8   1     1101.68     1141.62       39.57 o   0.1289E-03
   4   8   1      391.05      477.82       22.43 o   0.4065E-03
   5   8   1      193.01      175.56       17.36 o   0.1014E-02
 -10   9   1        3.42       13.78       20.02 o   0.2882E-03
  -9   9   1       55.66       62.11       12.82 o   0.2624E-02
  -8   9   1      108.91      102.86       14.75 o   0.1658E-02
  -7   9   1       76.74       63.63       12.19 o   0.2532E-02
  -6   9   1      396.60      407.82       22.08 o   0.4584E-03
  -5   9   1      686.41      751.00       30.14 o   0.2266E-03
  -4   9   1       51.00       42.22        8.83 o   0.4090E-02
  -3   9   1       90.02       90.82       10.94 o   0.2166E-02
  -2   9   1      192.99      204.26       14.19 o   0.1021E-02
  -1   9   1      167.13      145.29       13.73 o   0.1319E-02
   0   9   1       92.99      101.49       15.51 o   0.1690E-02
   1   9   1       20.33       19.12        8.54 o   0.7361E-02
   2   9   1       10.34        1.86       10.12 o   0.8474E-02
   3   9   1      526.48      485.19       26.17 o   0.3549E-03
   4   9   1      404.74      374.92       24.14 o   0.4654E-03
  -9  10   1      109.97       95.14       16.72 o   0.1564E-02
  -8  10   1      128.17      123.15       16.23 o   0.1403E-02
  -7  10   1      203.59      204.00       18.92 o   0.8871E-03
  -6  10   1       69.50       68.40       12.29 o   0.2529E-02
  -5  10   1      586.86      638.94       28.87 o   0.2741E-03
  -4  10   1      478.77      535.55       25.23 o   0.3466E-03
  -3  10   1      565.93      569.55       27.33 o   0.3057E-03
  -2  10   1      506.77      502.74       25.16 o   0.3531E-03
  -1  10   1      531.39      542.08       35.07 o   0.2775E-03
   0  10   1      107.82       88.63       17.51 o   0.1530E-02
   1  10   1      153.99      139.65       22.77 o   0.9500E-03
   2  10   1       36.69       36.11       14.95 o   0.2868E-02
   3  10   1        0.43        2.61        6.76 o   0.1198E-03
  -8  11   1       69.14       80.84       13.42 o   0.2150E-02
  -7  11   1      226.99      232.66       20.84 o   0.7517E-03
  -6  11   1      252.48      261.85       19.37 o   0.7206E-03
  -5  11   1      178.36      168.84       17.87 o   0.1045E-02
  -4  11   1       50.96       46.31       10.23 o   0.3630E-02
  -3  11   1        7.09        3.11        6.11 o   0.1800E-01
  -2  11   1       32.55       22.35       10.47 o   0.5172E-02
  -1  11   1       41.90       59.23       12.30 o   0.2959E-02
   0  11   1       36.22       21.13       11.02 o   0.4773E-02
   1  11   1       27.42        3.31       12.81 o   0.4860E-02
  -6  12   1      479.77      487.72       28.66 o   0.3474E-03
  -5  12   1      291.62      303.74       21.63 o   0.6044E-03
  -4  12   1      777.35      786.04       36.89 o   0.1970E-03
  -3  12   1      431.73      455.11       34.51 o   0.3289E-03
  -2  12   1      239.13      227.02       28.11 o   0.5957E-03
   1 -12   2       20.20       10.47       10.04 o   0.6818E-02
   2 -12   2       57.97       51.32       14.05 o   0.2558E-02
   3 -12   2      132.85      142.84       21.14 o   0.1031E-02
   4 -12   2       28.19       34.65       10.98 o   0.4227E-02
   5 -12   2        0.88        1.49        3.59 o   0.1132E-02
   6 -12   2      206.41      154.46       20.27 o   0.9609E-03
   7 -12   2      366.31      389.62       25.37 o   0.4527E-03
  -1 -11   2      454.33      411.49       37.33 o   0.3157E-03
   0 -11   2      360.57      310.32       30.58 o   0.4440E-03
   1 -11   2       98.42       92.77       18.15 o   0.1486E-02
   2 -11   2      401.58      427.63       29.90 o   0.3779E-03
   3 -11   2      334.13      362.36       27.25 o   0.4599E-03
   4 -11   2      122.51      113.19       14.51 o   0.1592E-02
   5 -11   2      125.42      130.96       15.01 o   0.1437E-02
   6 -11   2       50.43       54.25       12.14 o   0.3025E-02
   7 -11   2       37.85       30.94       10.30 o   0.4450E-02
   8 -11   2        7.62        1.68        7.89 o   0.1341E-01
  -3 -10   2      161.53      126.14       17.03 o   0.1271E-02
  -2 -10   2       10.29       12.76       11.96 o   0.5340E-02
  -1 -10   2       22.00       17.53       11.28 o   0.5226E-02
   0 -10   2      222.38      266.97       21.44 o   0.6949E-03
   1 -10   2       10.76        1.23        6.19 o   0.1848E-01
   2 -10   2       39.30       32.20       10.94 o   0.4067E-02
   3 -10   2      368.45      391.84       20.71 o   0.4875E-03
   4 -10   2     1461.48     1547.52       51.85 o   0.8300E-04
   5 -10   2      103.18       80.78       13.47 o   0.1999E-02
   6 -10   2      188.46      149.91       16.57 o   0.1141E-02
   7 -10   2       18.60        7.24        8.50 o   0.9073E-02
   8 -10   2       28.79       19.20        9.45 o   0.5944E-02
   9 -10   2       30.76       29.47       16.83 o   0.2554E-02
  -4  -9   2      162.13      130.88       15.82 o   0.1302E-02
  -3  -9   2       32.38       18.68        8.63 o   0.6446E-02
  -2  -9   2      191.56      175.22       14.63 o   0.1134E-02
  -1  -9   2      439.02      445.15       21.33 o   0.4273E-03
   0  -9   2     1518.70     1732.89       66.08 o   0.6719E-04
   1  -9   2     1035.79     1133.79       49.59 o   0.1183E-03
   2  -9   2      372.85      387.45       19.53 o   0.5070E-03
   3  -9   2     1014.36     1035.61       38.00 o   0.1449E-03
   4  -9   2       51.94       42.39        9.21 o   0.4169E-02
   5  -9   2      227.04      236.25       15.48 o   0.8774E-03
   6  -9   2        2.50        0.46        7.98 o   0.2290E-02
   7  -9   2        3.80       10.41       12.54 o   0.1372E-02
   8  -9   2      211.87      219.28       18.74 o   0.8438E-03
   9  -9   2      149.81      115.56       27.94 o   0.7946E-03
  -5  -8   2      124.16       94.02       15.49 o   0.1614E-02
  -4  -8   2        4.27        0.66        6.52 o   0.2028E-01
  -3  -8   2       86.48       76.76       11.46 o   0.2414E-02
  -2  -8   2      199.91      183.55       13.80 o   0.1105E-02
  -1  -8   2      163.90      151.56       12.33 o   0.1361E-02
   0  -8   2      283.74      331.55       14.73 o   0.6648E-03
   1  -8   2      264.64      232.40       11.60 o   0.9208E-03
   2  -8   2      809.33      964.33       30.61 o   0.1759E-03
   3  -8   2      254.46      263.14       15.21 o   0.7796E-03
   4  -8   2     1649.64     1711.36       53.74 o   0.7164E-04
   5  -8   2      351.79      379.96       19.42 o   0.5176E-03
   6  -8   2      237.89      217.55       16.33 o   0.8857E-03
   7  -8   2       10.74        6.94        6.28 o   0.1424E-01
   8  -8   2      151.43      129.36       16.16 o   0.1313E-02
   9  -8   2      122.13      119.85       26.10 o   0.8827E-03
  10  -8   2       85.48       45.16       23.79 o   0.1287E-02
  -6  -7   2        9.57        0.59        8.09 o   0.1282E-01
  -5  -7   2        5.70        2.76        6.84 o   0.1638E-01
  -4  -7   2      337.80      376.72       19.36 o   0.5361E-03
  -3  -7   2      489.00      490.29       22.38 o   0.3821E-03
  -2  -7   2      501.83      544.68       21.77 o   0.3528E-03
  -1  -7   2      107.65      102.55        9.82 o   0.2087E-02
   0  -7   2      272.19      294.55       13.94 o   0.7476E-03
   1  -7   2      783.30      712.79       22.32 o   0.2472E-03
   2  -7   2     2223.82     2104.52       51.92 o   0.5389E-04
   3  -7   2      599.27      648.45       18.56 o   0.3047E-03
   4  -7   2        7.20       10.18        4.55 o   0.1853E-01
   5  -7   2      127.74      114.55       11.68 o   0.1704E-02
   6  -7   2      113.24       99.56       12.10 o   0.1850E-02
   7  -7   2       53.93       43.72        9.92 o   0.3770E-02
   8  -7   2      108.03       87.45       22.21 o   0.1197E-02
   9  -7   2       95.47       78.00       21.40 o   0.1308E-02
  10  -7   2      156.04      101.48       29.05 o   0.7842E-03
  -7  -6   2      248.29      245.66       20.26 o   0.7445E-03
  -6  -6   2      740.87      811.37       32.78 o   0.2054E-03
  -5  -6   2      156.83      156.46       14.65 o   0.1243E-02
  -4  -6   2       87.53       87.95       10.59 o   0.2366E-02
  -3  -6   2      655.46      675.94       25.78 o   0.2624E-03
  -2  -6   2        2.58        2.80        5.81 o   0.4375E-02
  -1  -6   2       24.01       24.07        5.09 o   0.8631E-02
   0  -6   2      127.96      134.11        8.64 o   0.1747E-02
   1  -6   2      192.27      217.04        8.40 o   0.1127E-02
   2  -6   2     1797.92     1844.39       42.15 o   0.6949E-04
   3  -6   2     2095.35     2225.95       48.37 o   0.5337E-04
   4  -6   2     1883.62     1895.82       44.60 o   0.6532E-04
   5  -6   2     1157.79     1147.61       39.85 o   0.1246E-03
   6  -6   2      477.61      521.09       22.25 o   0.3633E-03
   7  -6   2      153.12      120.46       13.34 o   0.1497E-02
   8  -6   2      225.80      227.30       26.44 o   0.6313E-03
   9  -6   2      539.42      587.09       44.55 o   0.2181E-03
  10  -6   2       29.22        0.34       15.72 o   0.3551E-02
  -8  -5   2      228.70      256.56       30.54 o   0.5302E-03
  -7  -5   2       66.27       58.88       12.36 o   0.2669E-02
  -6  -5   2      134.49      145.65       14.05 o   0.1391E-02
  -5  -5   2      426.95      459.66       21.39 o   0.4204E-03
  -4  -5   2     3730.46     3954.06       98.10 o   0.1999E-04
  -3  -5   2      228.04      213.75       13.29 o   0.9679E-03
  -2  -5   2      452.64      467.50       18.22 o   0.4250E-03
  -1  -5   2      722.66      787.76       19.72 o   0.2378E-03
   0  -5   2       92.54       96.12        5.49 o   0.2619E-02
   1  -5   2       11.12       10.49        2.57 o   0.2399E-01
   2  -5   2      330.62      346.95       11.08 o   0.6569E-03
   3  -5   2      526.12      441.72       15.61 o   0.4368E-03
   4  -5   2       41.76       24.62        4.92 o   0.7676E-02
   5  -5   2       86.90       66.95        6.56 o   0.3201E-02
   6  -5   2      802.16      836.33       23.82 o   0.2138E-03
   7  -5   2      337.27      342.67       18.58 o   0.5784E-03
   8  -5   2      642.75      666.70       45.79 o   0.1938E-03
   9  -5   2       61.55       46.76       17.98 o   0.1959E-02
  10  -5   2      259.72      234.15       30.88 o   0.5299E-03
  -8  -4   2       39.11       29.53       10.84 o   0.4379E-02
  -7  -4   2        5.55       11.34        7.39 o   0.1182E-01
  -6  -4   2      272.21      277.47       17.22 o   0.7324E-03
  -5  -4   2     3753.83     3982.33       99.20 o   0.1989E-04
  -4  -4   2      121.91      122.40       10.45 o   0.1821E-02
  -3  -4   2        5.32        0.79        3.96 o   0.4254E-01
  -2  -4   2     2200.18     2160.83       49.19 o   0.5358E-04
  -1  -4   2      225.31      276.96        8.25 o   0.8981E-03
   0  -4   2     2152.17     2197.89       47.44 o   0.5293E-04
   1  -4   2     1264.45     1153.06       29.46 o   0.1301E-03
   2  -4   2     4290.02     4137.26       90.61 o   0.1794E-04
   3  -4   2       10.94        6.51        2.67 o   0.2718E-01
   4  -4   2     2898.51     2957.62       64.24 o   0.3278E-04
   5  -4   2      810.91      854.43       22.77 o   0.2070E-03
   6  -4   2     1194.35     1229.09       31.88 o   0.1255E-03
   7  -4   2      113.14      101.25        8.72 o   0.2188E-02
   8  -4   2      130.41       88.83       21.06 o   0.1227E-02
   9  -4   2      165.70      116.80       24.78 o   0.9062E-03
  -9  -3   2       17.04        2.99       15.42 o   0.3769E-02
  -8  -3   2      247.61      270.52       18.97 o   0.7156E-03
  -7  -3   2      289.79      333.41       18.53 o   0.6123E-03
  -6  -3   2      859.22      934.45       32.60 o   0.1746E-03
  -5  -3   2      139.51      136.17       11.54 o   0.1503E-02
  -4  -3   2      564.69      618.50       21.99 o   0.3062E-03
  -3  -3   2      396.32      394.25       16.32 o   0.5137E-03
  -2  -3   2      974.77      934.66       28.78 o   0.1721E-03
  -1  -3   2       66.44       52.07        3.86 o   0.4515E-02
   0  -3   2     2884.14     2784.72       61.25 o   0.3495E-04
   1  -3   2      117.17       97.57        6.47 o   0.2278E-02
   2  -3   2      384.56      372.61       11.20 o   0.5739E-03
   3  -3   2        4.44        1.16        2.25 o   0.8004E-01
   4  -3   2        9.95        1.61        2.95 o   0.4185E-01
   5  -3   2      226.72      258.50       12.38 o   0.8736E-03
   6  -3   2     1018.59     1061.28       28.20 o   0.1527E-03
   7  -3   2      933.48      933.13       27.44 o   0.1785E-03
   8  -3   2      580.73      643.22       26.81 o   0.2800E-03
   9  -3   2      176.16      151.29       15.53 o   0.1193E-02
  -9  -2   2      151.77      153.89       16.60 o   0.1200E-02
  -8  -2   2      199.55      193.59       16.43 o   0.1010E-02
  -7  -2   2       39.49       25.77        9.05 o   0.5317E-02
  -6  -2   2       18.18        3.90        6.74 o   0.1304E-01
  -5  -2   2      282.03      318.63       15.34 o   0.6651E-03
  -4  -2   2      139.87      128.54       10.22 o   0.1708E-02
  -3  -2   2     1628.61     1535.22       44.58 o   0.8206E-04
  -2  -2   2      312.47      313.05       12.19 o   0.6970E-03
  -1  -2   2      112.97      125.01        4.57 o   0.2107E-02
   0  -2   2      776.46      813.32       18.12 o   0.2282E-03
   1  -2   2     2051.01     1867.57       43.95 o   0.6392E-04
   2  -2   2     3477.00     3218.29       73.21 o   0.2676E-04
   3  -2   2      884.03      854.87       21.84 o   0.2045E-03
   4  -2   2      527.80      548.85       15.67 o   0.3672E-03
   5  -2   2       63.69       56.06        5.81 o   0.4089E-02
   6  -2   2      265.03      249.94       11.63 o   0.8906E-03
   7  -2   2       67.51       47.30        7.29 o   0.4007E-02
   8  -2   2      116.85       82.90       11.52 o   0.2174E-02
  10  -2   2      861.25      892.70       50.45 o   0.1450E-03
  -9  -1   2      138.89      126.26       15.04 o   0.1427E-02
  -8  -1   2      126.40      157.14       13.86 o   0.1366E-02
  -7  -1   2      291.39      330.07       17.36 o   0.6277E-03
  -6  -1   2      337.72      380.67       17.58 o   0.5460E-03
  -5  -1   2      556.17      623.36       21.85 o   0.3063E-03
  -4  -1   2     3880.10     3787.09       83.66 o   0.2119E-04
  -3  -1   2     5732.03     5429.13      119.51 o   0.1103E-04
  -2  -1   2      806.06      810.38       19.26 o   0.2243E-03
  -1  -1   2      441.13      428.86       13.31 o   0.4852E-03
   0  -1   2       58.20        0.00        3.46 l   0.0000E+00
   1  -1   2     1743.70        0.00       37.64 l   0.0000E+00
   2  -1   2      123.51      115.96        5.21 o   0.2081E-02
   3  -1   2      242.59      229.74        8.66 o   0.1001E-02
   4  -1   2      954.98     1026.10       24.49 o   0.1655E-03
   5  -1   2     1003.76     1120.73       26.75 o   0.1486E-03
   6  -1   2      733.16      746.91       25.60 o   0.2331E-03
   7  -1   2      837.26      873.42       32.83 o   0.1833E-03
   8  -1   2      548.18      537.28       35.63 o   0.2721E-03
   9  -1   2      415.67      421.35       32.29 o   0.3603E-03
 -10   0   2       34.17       19.77       11.23 o   0.4685E-02
  -9   0   2       14.63        7.23        7.04 o   0.1184E-01
  -8   0   2       32.29        8.15        7.35 o   0.9042E-02
  -7   0   2       29.79       29.46        7.45 o   0.6159E-02
  -6   0   2      443.74      416.64       19.49 o   0.4529E-03
  -5   0   2      410.38      433.82       14.09 o   0.4851E-03
  -4   0   2       71.46      113.17        5.37 o   0.2425E-02
  -3   0   2       27.69       10.87        3.28 o   0.1516E-01
  -2   0   2     8705.53     8413.77      178.03 o   0.5066E-05
  -1   0   2      318.27        0.00        8.46 l   0.0000E+00
   0   0   2      455.83        0.00       10.82 l   0.0000E+00
   1   0   2      122.31      152.04        4.58 o   0.1738E-02
   2   0   2     2381.41     2243.98       51.28 o   0.4875E-04
   3   0   2        4.46        1.96        2.58 o   0.5761E-01
   4   0   2      390.11      371.35       15.23 o   0.5454E-03
   5   0   2      172.94      149.65        9.02 o   0.1486E-02
   6   0   2        6.79        1.39        4.19 o   0.3328E-01
   7   0   2      154.42      131.73       16.62 o   0.1258E-02
   8   0   2      324.94      287.58       26.87 o   0.5196E-03
   9   0   2      674.02      608.50       44.25 o   0.2083E-03
 -10   1   2      170.46      153.38       16.62 o   0.1148E-02
  -9   1   2      194.62      203.64       15.13 o   0.1012E-02
  -8   1   2       11.47        3.28        5.70 o   0.1877E-01
  -7   1   2      122.13      115.99       10.74 o   0.1809E-02
  -6   1   2     1425.59     1555.09       36.18 o   0.9303E-04
  -5   1   2       32.91       12.88        4.54 o   0.1146E-01
  -4   1   2       94.33       64.27        5.55 o   0.3300E-02
  -3   1   2       -2.35        6.81        2.70 o   0.3681E-01
  -2   1   2      451.88      436.89       11.85 o   0.4846E-03
  -1   1   2       -4.84        0.00        1.65 l   0.0000E+00
   0   1   2     1016.72        0.00       22.79 l   0.0000E+00
   1   1   2      504.37      489.49       14.32 o   0.4129E-03
   2   1   2      272.74      258.51        9.93 o   0.8591E-03
   3   1   2      824.44      858.65       21.54 o   0.2093E-03
   4   1   2     1367.04     1333.33       33.85 o   0.1093E-03
   5   1   2      142.03      129.31        8.56 o   0.1723E-02
   6   1   2       38.15       17.75        8.11 o   0.6543E-02
   7   1   2       62.37       58.33       13.20 o   0.2527E-02
   8   1   2      494.57      508.82       35.37 o   0.2877E-03
   9   1   2       66.04       66.82       15.34 o   0.2081E-02
 -10   2   2      112.43       58.46       20.38 o   0.1463E-02
  -9   2   2       14.14        1.53        9.70 o   0.8853E-02
  -8   2   2      438.97      435.25       20.53 o   0.4415E-03
  -7   2   2      400.17      455.23       15.40 o   0.4788E-03
  -6   2   2      103.62      103.82        7.19 o   0.2300E-02
  -5   2   2      389.15      392.03       15.18 o   0.5345E-03
  -4   2   2     2902.96     2911.59       63.37 o   0.3339E-04
  -3   2   2     3191.38     3178.59       67.99 o   0.2890E-04
  -2   2   2     2885.76     2756.07       61.09 o   0.3547E-04
  -1   2   2     8262.69     7928.15      168.99 o   0.5636E-05
   0   2   2     1368.95     1308.74       30.62 o   0.1134E-03
   1   2   2     1008.45     2289.09       48.74 o   0.6598E-04
   2   2   2       87.92      126.25        5.31 o   0.2157E-02
   3   2   2      731.35      758.72       23.21 o   0.2372E-03
   4   2   2        7.48        4.61        3.31 o   0.3160E-01
   5   2   2       57.95       50.36        6.78 o   0.4321E-02
   6   2   2     1463.87     1430.54       45.78 o   0.9330E-04
   7   2   2      495.55      512.93       34.17 o   0.2986E-03
   8   2   2      455.66      499.41       34.90 o   0.3059E-03
 -10   3   2      244.76      250.23       25.07 o   0.6209E-03
  -9   3   2      621.10      605.62       38.40 o   0.2349E-03
  -8   3   2       20.95       14.54        6.48 o   0.1034E-01
  -7   3   2       62.01       61.01        6.97 o   0.3586E-02
  -6   3   2      104.00      109.55        7.07 o   0.2213E-02
  -5   3   2      705.55      744.83       19.85 o   0.2512E-03
  -4   3   2      268.05      278.31        9.57 o   0.8231E-03
  -3   3   2      896.60      912.80       21.85 o   0.1930E-03
  -2   3   2     4216.47     4064.69      111.60 o   0.1707E-04
  -1   3   2      198.00      187.09        6.90 o   0.1289E-02
   0   3   2      824.07      824.86       20.50 o   0.2186E-03
   1   3   2      543.72      482.97       17.16 o   0.3930E-03
   2   3   2     5519.14     5575.20      116.76 o   0.1112E-04
   3   3   2      319.93      347.81       12.14 o   0.6465E-03
   4   3   2      108.16      100.05        8.06 o   0.2232E-02
   5   3   2     1764.06     1934.16       51.82 o   0.6421E-04
   6   3   2      558.84      597.80       24.69 o   0.3123E-03
   7   3   2       63.05       37.34       15.04 o   0.2541E-02
   8   3   2       16.27       12.80       10.89 o   0.5951E-02
 -10   4   2       16.36        4.52       10.42 o   0.7177E-02
  -9   4   2      174.73      156.35       15.50 o   0.1185E-02
  -8   4   2      145.19      139.96       13.30 o   0.1413E-02
  -7   4   2       77.42       66.26       10.00 o   0.2886E-02
  -6   4   2     1605.84     1832.58       50.76 o   0.6985E-04
  -5   4   2      495.17      515.01       15.60 o   0.4010E-03
  -4   4   2     1917.91     1809.96       43.77 o   0.6783E-04
  -3   4   2     3354.77     3387.83       91.83 o   0.2411E-04
  -2   4   2      963.49     1124.68       30.65 o   0.1458E-03
  -1   4   2      647.77      727.39       17.22 o   0.2714E-03
   0   4   2     1639.95     1603.20       37.70 o   0.8339E-04
   1   4   2       74.31       59.88        5.94 o   0.3721E-02
   2   4   2     2968.19     2907.06       85.26 o   0.3022E-04
   3   4   2      597.25      646.63       18.91 o   0.3074E-03
   4   4   2      157.69      162.91       11.12 o   0.1339E-02
   5   4   2      154.14      139.08       12.14 o   0.1483E-02
   6   4   2       99.06       78.40       16.96 o   0.1661E-02
   7   4   2       21.40       17.50       10.38 o   0.5744E-02
 -10   5   2     1125.83     1150.57       58.35 o   0.1041E-03
  -9   5   2       31.23       25.28        9.27 o   0.5353E-02
  -8   5   2        9.31        1.41        6.59 o   0.1739E-01
  -7   5   2      237.55      244.67       15.21 o   0.8500E-03
  -6   5   2      155.68      152.41       11.51 o   0.1406E-02
  -5   5   2      203.39      252.01       12.34 o   0.9050E-03
  -4   5   2      904.33      869.50       31.67 o   0.1786E-03
  -3   5   2      342.71      325.35       15.66 o   0.6219E-03
  -2   5   2     2019.02     1982.44       45.72 o   0.6143E-04
  -1   5   2     1583.11     1556.32       37.13 o   0.8787E-04
   0   5   2     2798.42     2611.27       62.24 o   0.3800E-04
   1   5   2      630.39      667.61       18.51 o   0.2915E-03
   2   5   2      628.12      624.31       19.70 o   0.3051E-03
   3   5   2      158.84      160.02       10.78 o   0.1362E-02
   4   5   2      953.22      978.08       33.23 o   0.1633E-03
   5   5   2      218.22      267.36       14.70 o   0.8234E-03
   6   5   2      127.85      131.91       19.78 o   0.1150E-02
   7   5   2       83.89       78.98       18.41 o   0.1573E-02
 -10   6   2      276.61      257.63       20.50 o   0.6959E-03
  -9   6   2      468.92      516.98       25.61 o   0.3528E-03
  -8   6   2     1481.83     1591.79       52.24 o   0.8048E-04
  -7   6   2      245.06      255.99       16.17 o   0.7826E-03
  -6   6   2     1000.40     1066.38       36.84 o   0.1434E-03
  -5   6   2      548.91      645.64       23.66 o   0.2927E-03
  -4   6   2     1793.00     1920.68       55.70 o   0.6219E-04
  -3   6   2      113.16      118.20        8.87 o   0.1936E-02
  -2   6   2      695.27      716.39       26.01 o   0.2438E-03
  -1   6   2        8.16        0.66        2.52 o   0.5665E-01
   0   6   2      665.05      613.80       19.64 o   0.3029E-03
   1   6   2       37.42       27.20        6.34 o   0.6916E-02
   2   6   2     1677.54     1621.50       48.86 o   0.7779E-04
   3   6   2     1490.29     1396.87       45.67 o   0.9282E-04
   4   6   2      234.64      201.77       15.16 o   0.9643E-03
   5   6   2       90.05       77.54       11.87 o   0.2366E-02
   6   6   2      195.17      145.56       24.65 o   0.8225E-03
 -10   7   2      278.04      252.19       21.29 o   0.6865E-03
  -9   7   2      328.19      317.86       22.11 o   0.5609E-03
  -8   7   2      210.72      195.37       15.95 o   0.9707E-03
  -7   7   2      183.51      193.53       14.38 o   0.1068E-02
  -6   7   2       43.51       43.24        8.38 o   0.4397E-02
  -5   7   2      128.83      146.30       11.35 o   0.1514E-02
  -4   7   2      451.09      484.17       21.19 o   0.3984E-03
  -3   7   2       15.27        7.76        4.97 o   0.1723E-01
  -2   7   2     2558.63     2530.05       75.40 o   0.3820E-04
  -1   7   2      749.22      751.39       28.72 o   0.2216E-03
   0   7   2     1104.23     1121.31       29.92 o   0.1424E-03
   1   7   2      581.87      644.60       19.00 o   0.3131E-03
   2   7   2      576.33      576.92       23.58 o   0.3173E-03
   3   7   2       48.06       41.10        8.36 o   0.4441E-02
   4   7   2      215.23      224.17       15.86 o   0.9239E-03
   5   7   2       14.89        1.42        7.83 o   0.1245E-01
 -10   8   2      615.61      611.16       33.13 o   0.2618E-03
  -9   8   2      421.46      454.93       25.20 o   0.4031E-03
  -8   8   2      891.92      987.83       38.07 o   0.1569E-03
  -7   8   2      276.48      276.36       18.32 o   0.7032E-03
  -6   8   2      169.84      173.55       13.56 o   0.1173E-02
  -5   8   2      397.54      435.47       21.03 o   0.4447E-03
  -4   8   2      315.55      323.37       17.83 o   0.6088E-03
  -3   8   2     1518.05     1710.75       50.79 o   0.7605E-04
  -2   8   2     1958.87     1981.10       61.81 o   0.5655E-04
  -1   8   2       64.18       62.04        8.95 o   0.3268E-02
   0   8   2      493.03      474.49       22.92 o   0.3871E-03
   1   8   2       17.51        6.14        5.19 o   0.1568E-01
   2   8   2       43.76       20.46        8.07 o   0.6066E-02
   3   8   2      794.78      804.23       31.96 o   0.1999E-03
   4   8   2     2282.17     2170.82       69.99 o   0.4768E-04
   5   8   2       58.52       36.78       14.99 o   0.2637E-02
 -10   9   2      263.39      228.65       29.26 o   0.5667E-03
  -9   9   2      197.35      186.16       19.56 o   0.9169E-03
  -8   9   2       48.97       49.15       10.27 o   0.3621E-02
  -7   9   2      184.73      187.68       16.05 o   0.1039E-02
  -6   9   2       22.70       25.30        7.07 o   0.7409E-02
  -5   9   2      431.52      477.18       22.88 o   0.3970E-03
  -4   9   2      275.82      304.00       17.35 o   0.6701E-03
  -3   9   2      132.81      115.51       13.60 o   0.1591E-02
  -2   9   2      440.15      475.50       22.46 o   0.4008E-03
  -1   9   2     1025.17     1007.48       39.04 o   0.1450E-03
   0   9   2      276.46      279.84       22.51 o   0.6184E-03
   1   9   2       26.61        3.29        9.44 o   0.7728E-02
   2   9   2      438.91      333.22       33.83 o   0.3776E-03
   3   9   2       10.34        6.28       11.66 o   0.6156E-02
   4   9   2       63.01       34.95       12.76 o   0.3141E-02
  -9  10   2      285.20      249.84       21.66 o   0.6778E-03
  -8  10   2     1003.71     1071.69       43.51 o   0.1358E-03
  -7  10   2      496.71      562.56       27.31 o   0.3192E-03
  -6  10   2     1285.66     1392.22       49.17 o   0.9797E-04
  -5  10   2        8.50        3.46        6.09 o   0.1789E-01
  -4  10   2       90.35       79.25       12.12 o   0.2269E-02
  -3  10   2       35.86       19.73        8.12 o   0.6741E-02
  -2  10   2      139.96      133.34       14.47 o   0.1409E-02
  -1  10   2       20.72       12.60        9.74 o   0.6818E-02
   0  10   2       60.87       48.64       13.80 o   0.2655E-02
   2  10   2      114.35       59.29       22.55 o   0.1271E-02
  -8  11   2       26.95       27.31       13.37 o   0.3665E-02
  -7  11   2       91.39      101.36       14.88 o   0.1737E-02
  -6  11   2      295.49      308.29       21.01 o   0.6057E-03
  -5  11   2       34.22       41.05        9.79 o   0.4225E-02
  -4  11   2      103.72      114.73       14.33 o   0.1601E-02
  -3  11   2      477.68      495.62       26.40 o   0.3562E-03
  -2  11   2      397.78      420.95       31.31 o   0.3754E-03
  -1  11   2      326.05      326.06       28.11 o   0.4824E-03
   0  11   2      513.54      495.63       36.44 o   0.2872E-03
   1  11   2       18.11        2.83       12.52 o   0.5356E-02
  -6  12   2      217.53      215.92       19.56 o   0.8216E-03
  -5  12   2       85.30       72.62       14.19 o   0.2081E-02
  -4  12   2       68.43       44.17       12.73 o   0.2904E-02
  -3  12   2       68.43       35.92       15.72 o   0.2394E-02
  -2  12   2       17.64       10.95       11.19 o   0.5857E-02
   1 -12   3      242.46      248.30       24.26 o   0.6470E-03
   2 -12   3      320.76      367.71       27.68 o   0.4601E-03
   3 -12   3      166.04      152.83       22.08 o   0.9370E-03
   4 -12   3       84.92       82.24       17.60 o   0.1636E-02
   5 -12   3      297.54      315.28       22.00 o   0.5763E-03
   6 -12   3      172.49      156.93       19.06 o   0.1032E-02
   7 -12   3       51.94       45.47       15.29 o   0.2502E-02
  -1 -11   3        4.31        0.19        9.10 o   0.3043E-02
   0 -11   3       42.03        9.46       13.80 o   0.3877E-02
   1 -11   3      117.94      136.37       18.84 o   0.1214E-02
   2 -11   3       34.86       43.29       11.66 o   0.3550E-02
   3 -11   3      309.39      302.44       25.84 o   0.5306E-03
   4 -11   3       -1.24        1.45        6.63 o   0.1639E-02
   5 -11   3       14.05        8.68        7.49 o   0.1077E-01
   6 -11   3      187.31      194.55       18.67 o   0.9279E-03
   7 -11   3      879.81      897.41       39.78 o   0.1667E-03
   8 -11   3       31.40       17.08       17.30 o   0.2656E-02
  -3 -10   3      102.28       79.74       14.32 o   0.1961E-02
  -2 -10   3      339.74      328.30       20.38 o   0.5703E-03
  -1 -10   3      595.38      545.71       39.68 o   0.2456E-03
   1 -10   3      533.48      580.59       34.09 o   0.2735E-03
   2 -10   3      198.46      237.00       19.31 o   0.7964E-03
   3 -10   3       28.58       25.32        8.10 o   0.6315E-02
   4 -10   3        8.42        3.23        6.50 o   0.1644E-01
   5 -10   3        6.94        0.23        6.76 o   0.1846E-01
   6 -10   3      174.60      199.24       16.80 o   0.9833E-03
   7 -10   3      293.06      309.81       20.89 o   0.6094E-03
   8 -10   3      144.47      168.20       28.32 o   0.7130E-03
  -4  -9   3       59.78       35.49       11.98 o   0.3415E-02
  -3  -9   3      217.06      191.96       16.88 o   0.9579E-03
  -2  -9   3        5.83       12.74        6.37 o   0.1233E-01
  -1  -9   3      133.30      141.63       12.08 o   0.1532E-02
   0  -9   3       33.92       29.58        6.33 o   0.7115E-02
   1  -9   3       46.65       46.20       10.47 o   0.3627E-02
   2  -9   3      204.36      217.56       14.00 o   0.9767E-03
   3  -9   3      192.59      183.52       14.07 o   0.1084E-02
   4  -9   3     1083.46     1112.75       40.42 o   0.1310E-03
   5  -9   3      485.56      509.85       24.62 o   0.3530E-03
   6  -9   3      312.68      347.58       19.42 o   0.5713E-03
   7  -9   3       12.11        7.64        6.96 o   0.1260E-01
   8  -9   3      135.54      126.06       25.93 o   0.8793E-03
   9  -9   3      109.14       83.46       24.22 o   0.1085E-02
  -5  -8   3        5.96       10.09        7.75 o   0.1093E-01
  -4  -8   3       17.45       16.14        7.70 o   0.8262E-02
  -3  -8   3      205.98      230.16       15.74 o   0.9117E-03
  -2  -8   3      235.92      218.14       15.11 o   0.9097E-03
  -1  -8   3      371.12      346.26       18.19 o   0.5564E-03
   0  -8   3     1101.61     1097.69       50.23 o   0.1178E-03
   1  -8   3      530.27      544.30       17.88 o   0.3666E-03
   2  -8   3       81.89       76.50        7.01 o   0.3008E-02
   3  -8   3       46.09       42.17        8.03 o   0.4572E-02
   4  -8   3       -1.45        0.02        5.66 o   0.2654E-02
   5  -8   3       76.33       68.34       10.82 o   0.2712E-02
   6  -8   3       19.95       12.54        6.01 o   0.1162E-01
   7  -8   3       14.87        9.13        6.49 o   0.1243E-01
   8  -8   3      411.62      380.09       39.09 o   0.3173E-03
   9  -8   3      470.99      436.43       43.23 o   0.2650E-03
  10  -8   3       20.63        2.35       16.74 o   0.3227E-02
  -6  -7   3      246.22      261.87       19.66 o   0.7232E-03
  -5  -7   3       51.45       49.51       10.57 o   0.3352E-02
  -4  -7   3       61.92       52.98       10.52 o   0.3205E-02
  -3  -7   3       63.03       73.27        9.69 o   0.2906E-02
  -2  -7   3      128.94      133.96       10.98 o   0.1639E-02
  -1  -7   3       82.85       94.25        8.80 o   0.2459E-02
   0  -7   3      360.93      386.86       15.94 o   0.5364E-03
   1  -7   3      835.73      888.45       23.50 o   0.2004E-03
   2  -7   3       10.72        5.25        3.23 o   0.2795E-01
   3  -7   3     1193.71     1239.52       31.20 o   0.1259E-03
   4  -7   3      652.26      667.08       26.63 o   0.2605E-03
   5  -7   3      653.03      661.19       27.21 o   0.2625E-03
   6  -7   3       44.43       47.81        9.01 o   0.4022E-02
   7  -7   3      494.83      573.54       24.49 o   0.3309E-03
   8  -7   3       77.74       58.55       19.39 o   0.1643E-02
   9  -7   3      477.95      519.15       43.57 o   0.2434E-03
  10  -7   3      275.35      223.47       33.92 o   0.4786E-03
  -7  -6   3      238.53      290.87       20.08 o   0.6763E-03
  -6  -6   3      174.15      210.29       17.16 o   0.9504E-03
  -5  -6   3      346.79      371.56       20.19 o   0.5286E-03
  -4  -6   3      542.20      594.48       24.53 o   0.3116E-03
  -3  -6   3      249.91      242.12       14.71 o   0.8549E-03
  -2  -6   3       62.34       59.17        8.22 o   0.3439E-02
  -1  -6   3      243.85      267.84       12.66 o   0.8271E-03
   0  -6   3       54.14       24.18        5.08 o   0.7122E-02
   1  -6   3      515.83      452.38       15.87 o   0.4216E-03
   2  -6   3     1401.81     1440.23       34.34 o   0.1006E-03
   3  -6   3        5.78        1.90        2.87 o   0.5378E-01
   4  -6   3      118.72      116.30        7.68 o   0.2012E-02
   5  -6   3     2518.89     2496.37       58.85 o   0.4217E-04
   6  -6   3      138.47      139.74       12.15 o   0.1491E-02
   7  -6   3      120.25       72.97       20.76 o   0.1329E-02
   8  -6   3       70.57       51.35       18.75 o   0.1793E-02
   9  -6   3     1030.28     1094.13       67.49 o   0.9740E-04
  10  -6   3      100.73       88.82       24.09 o   0.1084E-02
  -8  -5   3      494.44      504.59       40.92 o   0.2639E-03
  -7  -5   3       89.70       72.97       13.99 o   0.2150E-02
  -6  -5   3      114.20      125.90       13.68 o   0.1581E-02
  -5  -5   3      271.63      283.05       16.46 o   0.7249E-03
  -4  -5   3      772.31      781.50       29.33 o   0.2137E-03
  -3  -5   3        4.42        7.19        3.87 o   0.2658E-01
  -2  -5   3       64.39       76.24        7.37 o   0.3102E-02
  -1  -5   3     2083.65     2089.42       47.37 o   0.5682E-04
   0  -5   3     1850.83     1740.26       42.41 o   0.7206E-04
   1  -5   3     2158.72     2054.46       61.05 o   0.5208E-04
   2  -5   3     2240.87     2241.07       50.54 o   0.5093E-04
   3  -5   3     2481.37     2388.59       55.85 o   0.4467E-04
   4  -5   3      150.89      156.05        7.87 o   0.1530E-02
   5  -5   3      544.69      556.10       17.51 o   0.3538E-03
   6  -5   3      664.55      670.74       21.16 o   0.2770E-03
   7  -5   3      342.71      343.93       19.48 o   0.5601E-03
   8  -5   3      179.45      180.30       23.37 o   0.8202E-03
   9  -5   3       91.80       59.35       21.49 o   0.1393E-02
  10  -5   3       73.73       37.52       19.73 o   0.1762E-02
  -8  -4   3       57.92       75.91       12.17 o   0.2412E-02
  -7  -4   3      377.12      378.08       21.83 o   0.4912E-03
  -6  -4   3      610.69      724.76       27.34 o   0.2517E-03
  -5  -4   3      291.86      293.39       17.06 o   0.6764E-03
  -4  -4   3       91.58       85.91        9.91 o   0.2339E-02
  -3  -4   3      147.76      153.44       10.00 o   0.1461E-02
  -2  -4   3      512.08      541.16       19.06 o   0.3613E-03
  -1  -4   3       11.32       11.23        2.67 o   0.2132E-01
   0  -4   3      105.00       78.46        5.27 o   0.2847E-02
   1  -4   3       20.50       13.00        3.01 o   0.1611E-01
   2  -4   3      218.02      216.94        8.25 o   0.1080E-02
   3  -4   3     1812.81     1816.74       41.88 o   0.7016E-04
   4  -4   3      364.07      401.32       12.68 o   0.5471E-03
   5  -4   3      494.20      538.01       16.27 o   0.3847E-03
   6  -4   3     1072.72     1085.21       37.27 o   0.1366E-03
   7  -4   3     1431.04     1416.35       49.92 o   0.9002E-04
   8  -4   3      192.74      181.40       15.01 o   0.1069E-02
   9  -4   3       37.25       12.16        8.67 o   0.6818E-02
  -9  -3   3       74.71       57.03       20.72 o   0.1508E-02
  -8  -3   3       28.11       19.92        9.93 o   0.5751E-02
  -7  -3   3       83.98       96.82       12.18 o   0.2118E-02
  -6  -3   3        5.25        0.29        6.11 o   0.2292E-01
  -5  -3   3        4.53        0.65        5.35 o   0.2855E-01
  -4  -3   3       15.59       18.01        5.12 o   0.1149E-01
  -3  -3   3      370.44      400.55       15.92 o   0.5318E-03
  -2  -3   3      971.07      977.16       29.00 o   0.1653E-03
  -1  -3   3      943.78      934.20       22.58 o   0.1826E-03
   0  -3   3       16.27        9.05        2.61 o   0.2143E-01
   1  -3   3      876.54      860.35       21.21 o   0.2044E-03
   2  -3   3       91.01      114.74        5.03 o   0.2344E-02
   3  -3   3     1895.24     1846.68       42.96 o   0.6748E-04
   4  -3   3     2974.16     2807.06       65.70 o   0.3393E-04
   5  -3   3      512.80      535.45       16.59 o   0.3746E-03
   6  -3   3        6.36        0.15        3.72 o   0.4585E-01
   7  -3   3       12.30        4.77        5.87 o   0.1626E-01
   8  -3   3       32.08       12.37        8.01 o   0.7520E-02
   9  -3   3       82.31       30.09       17.90 o   0.2047E-02
  10  -3   3      178.00      165.71       22.68 o   0.8658E-03
  -9  -2   3       58.03       49.69       12.21 o   0.3034E-02
  -8  -2   3      234.02      284.14       17.87 o   0.7243E-03
  -7  -2   3      957.57     1101.88       35.93 o   0.1440E-03
  -6  -2   3       67.85       65.30       10.12 o   0.2853E-02
  -5  -2   3     1883.13     1910.06       54.57 o   0.6163E-04
  -4  -2   3     1517.97     1448.51       44.00 o   0.9053E-04
  -3  -2   3     2051.75     1976.97       54.50 o   0.5744E-04
  -2  -2   3        4.91        0.83        3.08 o   0.5929E-01
  -1  -2   3       83.54       72.76        4.22 o   0.3322E-02
   0  -2   3      256.07      292.54        8.02 o   0.8209E-03
   1  -2   3    14765.92    13010.04      299.78 o   0.2064E-05
   2  -2   3    13213.23    12246.48      269.11 o   0.2432E-05
   3  -2   3     2001.45     2052.70       44.89 o   0.5900E-04
   4  -2   3      143.20      145.74        7.24 o   0.1697E-02
   5  -2   3     3081.20     3129.56       69.17 o   0.2978E-04
   6  -2   3      562.82      606.70       18.60 o   0.3246E-03
   7  -2   3     1251.61     1312.20       44.86 o   0.1045E-03
   8  -2   3      184.88      178.80       14.60 o   0.1101E-02
   9  -2   3      443.57      471.98       32.81 o   0.3298E-03
  10  -2   3       23.58       12.02       11.15 o   0.5644E-02
 -10  -1   3      373.06      361.31       23.09 o   0.4958E-03
  -9  -1   3      406.64      411.48       22.91 o   0.4445E-03
  -8  -1   3      169.03      164.20       15.00 o   0.1191E-02
  -7  -1   3      766.46      824.24       30.31 o   0.2047E-03
  -6  -1   3       76.46       70.41        9.78 o   0.2762E-02
  -5  -1   3     1358.30     1353.20       41.38 o   0.1007E-03
  -4  -1   3      308.27      262.13       10.99 o   0.8228E-03
  -3  -1   3     1009.97      989.97       24.58 o   0.1666E-03
  -2  -1   3      694.58      646.79       17.20 o   0.2877E-03
  -1  -1   3     2719.39     2569.90       65.78 o   0.3767E-04
   0  -1   3     3993.85     3659.50       82.90 o   0.2131E-04
   1  -1   3    42251.11    37217.24     1127.81 o   0.2359E-06
   2  -1   3     1097.55     1107.22       25.56 o   0.1458E-03
   3  -1   3       90.49      102.32        5.37 o   0.2563E-02
   4  -1   3      461.93      386.31       18.02 o   0.4784E-03
   5  -1   3     1249.07     1175.97       32.16 o   0.1269E-03
   6  -1   3       33.13       22.86        6.89 o   0.7228E-02
   7  -1   3       32.44       23.64        7.62 o   0.6639E-02
   9  -1   3       56.60       48.81       14.95 o   0.2452E-02
  10  -1   3       28.36       25.64       12.94 o   0.3830E-02
 -10   0   3       52.82       59.24       10.74 o   0.3155E-02
  -9   0   3       15.66        4.85        7.16 o   0.1238E-01
  -8   0   3       39.45       13.57        8.09 o   0.7043E-02
  -7   0   3      507.77      604.18       22.75 o   0.3246E-03
  -6   0   3      540.32      591.20       22.31 o   0.3217E-03
  -5   0   3     1196.33     1249.32       30.61 o   0.1239E-03
  -4   0   3      320.16      391.13       11.13 o   0.5960E-03
  -3   0   3      636.00      636.95       16.87 o   0.3045E-03
  -2   0   3      782.25      666.67       18.95 o   0.2657E-03
  -1   0   3       30.71       38.47        2.91 o   0.7151E-02
   0   0   3     1660.15     1477.19       40.30 o   0.8654E-04
   1   0   3      163.18      159.36        5.79 o   0.1518E-02
   2   0   3       20.63       20.79        2.99 o   0.1151E-01
   3   0   3     1049.63     1009.43       26.16 o   0.1590E-03
   4   0   3     3306.86     3177.74       73.02 o   0.2794E-04
   5   0   3     2472.15     2432.32       57.58 o   0.4378E-04
   6   0   3      192.78      308.51       18.45 o   0.7045E-03
   7   0   3      283.19      282.01       17.48 o   0.6933E-03
   8   0   3      238.31      217.55       23.49 o   0.6926E-03
   9   0   3       93.81       83.61       19.44 o   0.1415E-02
 -10   1   3       35.41       15.30       14.31 o   0.3540E-02
  -9   1   3      566.95      539.35       26.03 o   0.3204E-03
  -8   1   3      151.98      144.02       13.34 o   0.1348E-02
  -7   1   3       17.39       17.36        6.23 o   0.9650E-02
  -6   1   3     1010.46     1046.00       27.52 o   0.1578E-03
  -5   1   3     2257.19     2287.89       51.75 o   0.4932E-04
  -4   1   3     5438.21     5245.08      114.50 o   0.1185E-04
  -3   1   3      657.56      760.45       17.09 o   0.2579E-03
  -2   1   3     1157.96     1121.56       26.50 o   0.1403E-03
  -1   1   3     4058.70     3686.20       84.64 o   0.2092E-04
   0   1   3     3805.16     3448.88       79.71 o   0.2328E-04
   1   1   3       40.99       32.15        3.70 o   0.6617E-02
   2   1   3     2156.29     1976.89       47.87 o   0.5769E-04
   3   1   3        4.98        5.07        2.61 o   0.4014E-01
   4   1   3       46.58       42.28        6.40 o   0.5027E-02
   5   1   3        6.51        0.28        3.90 o   0.4285E-01
   6   1   3       99.19       73.92       10.89 o   0.2386E-02
   7   1   3      100.51       92.14       16.74 o   0.1612E-02
   8   1   3      129.73      122.52       20.80 o   0.1122E-02
   9   1   3      520.93      450.41       39.94 o   0.2789E-03
 -10   2   3      222.04      217.86       27.04 o   0.6340E-03
  -9   2   3      669.75      618.44       41.26 o   0.2184E-03
  -8   2   3       40.39       32.79        7.95 o   0.5510E-02
  -7   2   3        8.23        3.85        4.11 o   0.2779E-01
  -6   2   3       99.19       85.75        7.11 o   0.2621E-02
  -5   2   3       33.72       37.64        5.37 o   0.6286E-02
  -4   2   3      150.08      113.14        6.94 o   0.1947E-02
  -3   2   3      250.06      242.82        8.56 o   0.9545E-03
  -2   2   3      136.68      156.85        5.50 o   0.1633E-02
  -1   2   3     1358.21     1260.86       30.75 o   0.1150E-03
   0   2   3     1079.89      937.62       33.42 o   0.1569E-03
   1   2   3       27.84       32.89        3.33 o   0.8026E-02
   2   2   3     2207.48     1894.58       55.75 o   0.5683E-04
   3   2   3     2855.93     2624.22       72.20 o   0.3542E-04
   4   2   3       11.65        2.59        3.82 o   0.2909E-01
   5   2   3      367.25      400.68       17.51 o   0.5116E-03
   6   2   3      992.47      988.27       51.56 o   0.1273E-03
   7   2   3      143.91      125.41       20.38 o   0.1100E-02
   8   2   3       71.93       57.96       15.98 o   0.2093E-02
 -11   3   3       44.94       46.48       15.21 o   0.2543E-02
 -10   3   3        4.66        0.99       10.94 o   0.2269E-02
  -9   3   3      236.18      229.30       23.19 o   0.7004E-03
  -8   3   3      570.46      538.84       26.19 o   0.3192E-03
  -7   3   3       63.65      174.16       12.47 o   0.1483E-02
  -6   3   3      562.40      580.09       18.01 o   0.3401E-03
  -5   3   3     2887.56     2949.27       64.45 o   0.3343E-04
  -4   3   3      549.30      574.19       15.82 o   0.3464E-03
  -3   3   3    14956.16    13830.09      305.13 o   0.1931E-05
  -2   3   3     2966.52     2718.72       63.72 o   0.3478E-04
  -1   3   3     2139.02     2126.47       47.01 o   0.5538E-04
   0   3   3      883.35      792.52       24.38 o   0.2105E-03
   1   3   3     4433.47     3982.12      122.78 o   0.1624E-04
   2   3   3     1955.88     1785.43       51.19 o   0.6475E-04
   3   3   3      421.91      404.85       15.12 o   0.5039E-03
   4   3   3      415.69      418.90       17.83 o   0.4734E-03
   5   3   3       31.61       23.01        7.14 o   0.7110E-02
   6   3   3       89.53       54.74       16.10 o   0.2015E-02
   7   3   3        1.88        2.69        9.92 o   0.1111E-02
   8   3   3       96.33       84.81       19.44 o   0.1441E-02
 -11   4   3      122.25      108.43       22.13 o   0.1109E-02
 -10   4   3      229.81      196.54       27.21 o   0.6490E-03
  -9   4   3      721.44      714.28       42.55 o   0.1920E-03
  -8   4   3       61.08       59.28       10.37 o   0.3000E-02
  -7   4   3      343.65      382.35       18.45 o   0.5271E-03
  -6   4   3      491.05      500.58       21.68 o   0.3797E-03
  -5   4   3      213.43      201.78       12.53 o   0.1050E-02
  -4   4   3       51.11       35.37        6.66 o   0.5046E-02
  -3   4   3       84.86       64.87        7.36 o   0.3151E-02
  -2   4   3      569.62      545.81       15.62 o   0.3674E-03
  -1   4   3     1932.82     1836.26       43.84 o   0.6807E-04
   0   4   3     1162.53     1205.20       28.74 o   0.1307E-03
   1   4   3       14.58       26.95        3.08 o   0.1038E-01
   2   4   3       32.04       51.97        7.13 o   0.4485E-02
   3   4   3      872.55      866.92       25.67 o   0.1950E-03
   4   4   3       69.41       55.22        8.50 o   0.3416E-02
   5   4   3       46.52       35.39        8.13 o   0.4822E-02
   6   4   3       39.64       33.10       12.35 o   0.3539E-02
   7   4   3       65.95       60.70       16.49 o   0.2014E-02
 -11   5   3      148.18      119.17       24.65 o   0.9200E-03
 -10   5   3       -3.33        7.53       16.98 o   0.5299E-03
  -9   5   3      193.42      179.18       16.79 o   0.1016E-02
  -8   5   3      479.04      471.52       24.23 o   0.3813E-03
  -7   5   3       20.20       13.52        6.67 o   0.9719E-02
  -6   5   3       34.13       28.43        7.07 o   0.6229E-02
  -5   5   3       74.03       69.33        8.62 o   0.2934E-02
  -4   5   3      481.86      588.46       20.51 o   0.3381E-03
  -3   5   3      312.15      356.79       15.09 o   0.5989E-03
  -2   5   3     1362.13     1369.03       32.77 o   0.1075E-03
  -1   5   3      302.40      332.98       10.90 o   0.6770E-03
   0   5   3      992.64      963.31       25.94 o   0.1713E-03
   1   5   3        6.04        0.02        2.94 o   0.6377E-01
   2   5   3       71.23       74.71        8.59 o   0.3057E-02
   3   5   3      288.41      260.58       12.83 o   0.8234E-03
   4   5   3      166.40      166.67       12.30 o   0.1292E-02
   5   5   3      251.30      204.19       22.73 o   0.7367E-03
   6   5   3       22.98       12.10       10.51 o   0.5871E-02
   7   5   3       83.00       49.94       19.05 o   0.1719E-02
 -11   6   3      113.97      124.96       21.49 o   0.1097E-02
 -10   6   3      279.94      270.63       21.68 o   0.6479E-03
  -9   6   3      208.41      193.95       17.73 o   0.9269E-03
  -8   6   3      454.16      489.74       23.84 o   0.3786E-03
  -7   6   3       12.64        7.67        5.63 o   0.1479E-01
  -6   6   3        4.83        1.04        4.79 o   0.3376E-01
  -5   6   3      120.87      122.47       10.66 o   0.1801E-02
  -4   6   3       26.78       25.57        5.95 o   0.8096E-02
  -3   6   3     1232.20     1473.79       40.81 o   0.9911E-04
  -2   6   3     1489.76     1534.84       47.36 o   0.8561E-04
  -1   6   3     1265.12     1228.49       32.10 o   0.1234E-03
   0   6   3      437.57      466.36       15.03 o   0.4561E-03
   1   6   3     1615.58     1582.40       50.88 o   0.7879E-04
   2   6   3       33.58       23.26        8.37 o   0.6154E-02
   3   6   3      257.84      248.93       14.73 o   0.8410E-03
   4   6   3      232.57      207.32       15.18 o   0.9503E-03
   5   6   3       60.27       46.81       14.95 o   0.2420E-02
   6   6   3       24.73        1.49       12.86 o   0.5099E-02
 -10   7   3      388.78      388.86       25.29 o   0.4466E-03
  -9   7   3      180.07      158.77       17.73 o   0.1062E-02
  -8   7   3      754.09      796.19       33.61 o   0.2028E-03
  -7   7   3      795.87      879.35       33.59 o   0.1863E-03
  -6   7   3       36.50       17.55        7.46 o   0.7262E-02
  -5   7   3       88.21       89.64       10.49 o   0.2263E-02
  -4   7   3      160.42      169.72       11.84 o   0.1254E-02
  -3   7   3      280.65      300.27       15.77 o   0.6849E-03
  -2   7   3      626.56      639.47       25.81 o   0.2729E-03
  -1   7   3      558.86      550.51       23.78 o   0.3252E-03
   0   7   3        8.46        0.05        3.17 o   0.5010E-01
   1   7   3      139.41       95.52        8.49 o   0.2116E-02
   2   7   3      230.75      256.58       14.06 o   0.8598E-03
   3   7   3      220.78      199.05       14.47 o   0.1005E-02
   4   7   3      385.56      346.56       20.89 o   0.5304E-03
   5   7   3      134.30      108.84       21.53 o   0.1141E-02
 -10   8   3       47.80       62.32       13.41 o   0.2583E-02
  -9   8   3      337.80      354.22       22.76 o   0.5205E-03
  -8   8   3       13.90        0.13        6.94 o   0.1550E-01
  -7   8   3       28.43       11.96        7.83 o   0.8204E-02
  -6   8   3       21.83        0.52        6.27 o   0.1510E-01
  -5   8   3      498.14      504.02       24.17 o   0.3606E-03
  -4   8   3     1186.34     1267.92       43.09 o   0.1124E-03
  -3   8   3      225.52      238.70       14.81 o   0.8756E-03
  -2   8   3      208.16      212.24       14.14 o   0.1005E-02
  -1   8   3      624.56      627.09       27.09 o   0.2746E-03
   0   8   3      690.62      721.49       29.01 o   0.2367E-03
   1   8   3      686.07      732.56       37.80 o   0.2085E-03
   2   8   3      192.84      191.21       13.68 o   0.1069E-02
   3   8   3       77.83       64.41       10.90 o   0.2738E-02
   4   8   3      396.28      401.60       32.17 o   0.3737E-03
  -9   9   3      838.89      814.53       39.11 o   0.1822E-03
  -8   9   3      223.32      234.57       17.94 o   0.8202E-03
  -7   9   3      296.99      291.02       19.49 o   0.6429E-03
  -6   9   3      668.30      713.13       30.95 o   0.2362E-03
  -5   9   3      408.65      438.43       22.53 o   0.4372E-03
  -4   9   3      147.63      125.50       14.37 o   0.1431E-02
  -3   9   3      110.49       98.57       12.54 o   0.1923E-02
  -2   9   3       55.34       30.49        9.64 o   0.4618E-02
  -1   9   3      164.76      155.35       14.02 o   0.1286E-02
   0   9   3       91.37       79.73       15.42 o   0.1889E-02
   1   9   3      108.16       86.16       16.66 o   0.1660E-02
   2   9   3       32.12       18.59       12.13 o   0.4368E-02
   3   9   3      284.15      204.96       30.67 o   0.5468E-03
  -9  10   3       66.98       69.94       17.00 o   0.1914E-02
  -8  10   3       11.04       11.46        8.22 o   0.9071E-02
  -7  10   3       80.24       62.13       12.61 o   0.2529E-02
  -6  10   3       67.28       55.33       11.91 o   0.2843E-02
  -5  10   3      565.03      600.86       28.61 o   0.2896E-03
  -4  10   3       96.58      109.60       13.03 o   0.1775E-02
  -3  10   3      868.57      886.74       36.98 o   0.1734E-03
  -2  10   3      110.59      114.33       13.51 o   0.1680E-02
  -1  10   3      341.30      337.74       27.85 o   0.4684E-03
   0  10   3       55.36       36.07       13.37 o   0.3048E-02
   1  10   3       87.40       83.82       17.17 o   0.1654E-02
   2  10   3      100.08       75.84       21.96 o   0.1259E-02
  -7  11   3      289.23      305.61       21.77 o   0.6012E-03
  -6  11   3      235.13      243.76       18.83 o   0.7843E-03
  -5  11   3        4.21        0.86       13.86 o   0.1277E-02
  -4  11   3       19.20       14.60        7.84 o   0.8404E-02
  -3  11   3       19.71       14.99        8.77 o   0.7279E-02
  -2  11   3        9.40        4.95       11.53 o   0.6457E-02
  -1  11   3       20.93       19.28       10.94 o   0.5307E-02
   0  11   3      111.75       94.96       20.55 o   0.1264E-02
  -5  12   3      279.58      255.31       33.11 o   0.4755E-03
  -4  12   3      234.32      192.96       20.73 o   0.8229E-03
  -3  12   3      444.63      479.07       36.22 o   0.3055E-03
   1 -12   4      184.92      117.81       24.43 o   0.8908E-03
   2 -12   4      363.90      377.62       29.73 o   0.4125E-03
   3 -12   4       78.77       85.27       17.30 o   0.1674E-02
   4 -12   4      213.97      215.58       24.78 o   0.6935E-03
   5 -12   4       24.46       13.64        9.09 o   0.7102E-02
   6 -12   4       13.54        3.93        9.13 o   0.9272E-02
  -1 -11   4      173.34      145.40       24.69 o   0.8502E-03
   0 -11   4      431.39      380.77       33.06 o   0.3638E-03
   1 -11   4      223.41      242.16       21.91 o   0.7184E-03
   2 -11   4      275.82      297.30       24.26 o   0.5702E-03
   3 -11   4       10.47        2.53        8.12 o   0.1188E-01
   4 -11   4      334.55      348.16       21.77 o   0.5338E-03
   5 -11   4      632.78      676.10       30.99 o   0.2482E-03
   6 -11   4       19.31        6.43        8.82 o   0.8640E-02
   7 -11   4        7.13        7.50       13.88 o   0.4581E-02
  -3 -10   4      162.24      139.50       16.33 o   0.1260E-02
  -2 -10   4      154.83      132.30       15.90 o   0.1310E-02
  -1 -10   4       51.99       35.96        9.37 o   0.4228E-02
   0 -10   4       44.17       35.03       12.52 o   0.3485E-02
   1 -10   4       49.12       52.67       11.88 o   0.3068E-02
   2 -10   4      601.19      613.14       35.97 o   0.2457E-03
   3 -10   4      619.75      633.95       28.70 o   0.2683E-03
   4 -10   4      615.37      638.62       28.65 o   0.2676E-03
   5 -10   4      467.64      475.72       24.82 o   0.3751E-03
   6 -10   4      617.53      590.93       30.14 o   0.2720E-03
   7 -10   4      219.95      216.53       29.18 o   0.5945E-03
   8 -10   4       75.74       65.09       23.79 o   0.1238E-02
  -4  -9   4      215.44      218.15       18.38 o   0.8533E-03
  -3  -9   4      640.66      689.64       29.73 o   0.2455E-03
  -2  -9   4     1338.80     1419.92       45.75 o   0.9581E-04
  -1  -9   4       57.09       40.95        9.10 o   0.4016E-02
   0  -9   4      284.17      291.24       15.95 o   0.7233E-03
   1  -9   4      699.61      745.43       26.25 o   0.2402E-03
   2  -9   4      178.98      177.15       13.34 o   0.1154E-02
   3  -9   4       16.45       13.99        6.69 o   0.1037E-01
   4  -9   4       23.79       14.72        7.07 o   0.8885E-02
   5  -9   4       65.51       62.83       10.71 o   0.2902E-02
   6  -9   4      197.91      218.81       16.57 o   0.9188E-03
   7  -9   4      150.53      132.31       26.44 o   0.8258E-03
   8  -9   4      348.78      329.99       36.39 o   0.3733E-03
   9  -9   4      158.05      122.19       29.39 o   0.7324E-03
  -5  -8   4       55.83       44.70       11.80 o   0.3199E-02
  -4  -8   4       37.27       31.41        9.71 o   0.4875E-02
  -3  -8   4       14.37        9.35        6.73 o   0.1229E-01
  -2  -8   4      183.40      198.87       13.33 o   0.1091E-02
  -1  -8   4       89.06       69.25       10.10 o   0.2756E-02
   0  -8   4      390.68      411.86       24.82 o   0.4261E-03
   1  -8   4      168.40      181.79        9.21 o   0.1300E-02
   2  -8   4     1226.50     1343.08       32.81 o   0.1150E-03
   3  -8   4      844.89      880.50       32.25 o   0.1829E-03
   4  -8   4     1142.07     1163.09       40.74 o   0.1239E-03
   5  -8   4        2.43        3.51        7.19 o   0.2690E-02
   6  -8   4       29.15       30.80        8.18 o   0.5759E-02
   7  -8   4       93.98       70.53       22.13 o   0.1287E-02
   8  -8   4      210.34      210.85       28.06 o   0.6250E-03
   9  -8   4       63.78       43.01       21.49 o   0.1560E-02
  -6  -7   4      100.75      103.07       15.37 o   0.1636E-02
  -5  -7   4       12.52        7.44        7.10 o   0.1198E-01
  -4  -7   4      187.97      187.66       15.37 o   0.1063E-02
  -3  -7   4      167.41      167.37       14.11 o   0.1195E-02
  -2  -7   4      411.19      424.49       19.60 o   0.4537E-03
  -1  -7   4     2365.70     2351.91       65.47 o   0.4390E-04
   0  -7   4      747.71      797.54       26.07 o   0.2219E-03
   1  -7   4       97.27       83.77        9.28 o   0.2382E-02
   2  -7   4       37.90       25.92        5.13 o   0.7634E-02
   3  -7   4      373.18      407.35       13.83 o   0.5349E-03
   4  -7   4       23.29       15.67        4.65 o   0.1167E-01
   5  -7   4      717.04      723.48       29.02 o   0.2310E-03
   6  -7   4     1529.18     1587.10       51.78 o   0.7882E-04
   7  -7   4      314.48      292.65       31.70 o   0.4514E-03
   8  -7   4      360.61      338.84       36.35 o   0.3676E-03
   9  -7   4      515.33      548.91       45.32 o   0.2274E-03
  10  -7   4       77.62       55.60       22.43 o   0.1381E-02
  -7  -6   4       21.98       11.84       10.62 o   0.6039E-02
  -6  -6   4       26.59       13.97        9.07 o   0.6921E-02
  -5  -6   4        7.56        2.67        6.10 o   0.1935E-01
  -4  -6   4        3.78        0.03       10.31 o   0.2083E-02
  -3  -6   4     1320.60     1393.60       42.59 o   0.1009E-03
  -2  -6   4       50.83       39.28        7.86 o   0.4755E-02
  -1  -6   4      470.46      516.57       19.24 o   0.3831E-03
   0  -6   4     2813.71     2700.66       63.00 o   0.3644E-04
   1  -6   4     4084.27     3999.72       88.60 o   0.1925E-04
   2  -6   4      342.39      367.52       12.29 o   0.6039E-03
   3  -6   4     1700.08     1773.38       41.05 o   0.7486E-04
   4  -6   4      896.20      980.73       25.12 o   0.1768E-03
   5  -6   4     1536.41     1540.92       39.15 o   0.8909E-04
   6  -6   4       26.10       11.48        6.79 o   0.9358E-02
   7  -6   4      108.37      109.70       20.89 o   0.1200E-02
   8  -6   4       32.04       41.65       14.74 o   0.2800E-02
   9  -6   4       25.46        1.20       14.40 o   0.4155E-02
  10  -6   4       89.88       54.49       21.91 o   0.1392E-02
  -7  -5   4        5.45       16.64        8.27 o   0.8646E-02
  -6  -5   4      723.91      809.24       31.27 o   0.2120E-03
  -5  -5   4      716.70      825.97       29.70 o   0.2103E-03
  -4  -5   4      526.86      529.72       23.31 o   0.3461E-03
  -3  -5   4       30.48       30.41        6.50 o   0.6632E-02
  -2  -5   4       10.04        5.47        4.35 o   0.2247E-01
  -1  -5   4     1760.97     1796.60       40.97 o   0.7152E-04
   0  -5   4     1702.38     1608.79       50.41 o   0.7478E-04
   1  -5   4      253.07      241.02        9.70 o   0.9509E-03
   2  -5   4       20.93       18.91        4.82 o   0.1073E-01
   3  -5   4      149.86      151.16        7.61 o   0.1568E-02
   4  -5   4      400.14      413.44       14.06 o   0.5162E-03
   5  -5   4      233.39      219.95       10.73 o   0.1004E-02
   6  -5   4      476.46      499.22       22.81 o   0.3751E-03
   7  -5   4      415.20      447.84       35.20 o   0.3214E-03
   9  -5   4      192.10      197.29       25.25 o   0.7230E-03
  10  -5   4      249.63      203.57       31.05 o   0.5554E-03
  -8  -4   4       34.90       30.49       10.59 o   0.4563E-02
  -7  -4   4      156.47      158.64       16.29 o   0.1178E-02
  -6  -4   4      156.92      160.19       14.60 o   0.1230E-02
  -5  -4   4      272.89      251.88       16.77 o   0.7574E-03
  -4  -4   4      206.90      228.34       13.24 o   0.9590E-03
  -3  -4   4      220.01      230.46       12.51 o   0.9450E-03
  -2  -4   4      982.86     1021.10       30.70 o   0.1600E-03
  -1  -4   4     1106.84     1110.82       27.06 o   0.1441E-03
   0  -4   4     4312.22     4201.84       91.39 o   0.1757E-04
   1  -4   4      603.41      638.67       16.61 o   0.3070E-03
   2  -4   4     3568.41     3506.53       76.89 o   0.2426E-04
   3  -4   4      489.70      548.32       15.03 o   0.3792E-03
   4  -4   4     1786.29     1863.03       42.46 o   0.6917E-04
   5  -4   4      218.01      256.24       10.07 o   0.9251E-03
   6  -4   4      224.99      263.20       14.98 o   0.8136E-03
   7  -4   4       43.74       45.84        9.16 o   0.4071E-02
   8  -4   4       43.51       19.03        9.03 o   0.5713E-02
   9  -4   4        8.24        0.46        8.20 o   0.1284E-01
  10  -4   4      224.99      170.32       27.59 o   0.6781E-03
  -9  -3   4      494.40      488.48       41.35 o   0.2652E-03
  -8  -3   4      558.92      578.99       27.99 o   0.3002E-03
  -7  -3   4      304.23      335.25       19.39 o   0.5889E-03
  -6  -3   4      703.30      765.16       28.83 o   0.2253E-03
  -5  -3   4      757.34      776.39       29.15 o   0.2143E-03
  -4  -3   4      807.15      818.97       28.73 o   0.2038E-03
  -3  -3   4     1083.37     1107.38       33.76 o   0.1380E-03
  -2  -3   4      228.66      236.49       11.18 o   0.9602E-03
  -1  -3   4       29.86       17.97        3.32 o   0.1183E-01
   0  -3   4        4.64        1.50        2.17 o   0.7470E-01
   1  -3   4       84.81       80.53        4.78 o   0.2974E-02
   2  -3   4     8123.94     7272.42      167.89 o   0.6201E-05
   3  -3   4      761.35      754.01       20.36 o   0.2421E-03
   4  -3   4     1038.14     1028.45       27.00 o   0.1591E-03
   5  -3   4      122.33      115.82        7.50 o   0.2067E-02
   6  -3   4      412.92      449.50       20.52 o   0.4373E-03
   7  -3   4       98.93       88.26       11.68 o   0.2104E-02
   8  -3   4      649.52      654.31       29.79 o   0.2557E-03
   9  -3   4      163.73      141.56       16.09 o   0.1230E-02
  10  -3   4      115.29      101.47       20.55 o   0.1250E-02
  -9  -2   4      167.83      162.97       17.50 o   0.1078E-02
  -8  -2   4       32.61       23.53        9.17 o   0.5762E-02
  -7  -2   4       14.42       13.64        6.66 o   0.1072E-01
  -6  -2   4      304.76      362.59       17.38 o   0.5844E-03
  -5  -2   4      835.75      851.26       30.01 o   0.1935E-03
  -4  -2   4     2452.75     2253.20       66.13 o   0.4437E-04
  -3  -2   4     1017.80     1095.21       31.28 o   0.1458E-03
  -2  -2   4     1142.28     1011.67       26.97 o   0.1533E-03
  -1  -2   4      993.06      852.93       23.58 o   0.1884E-03
   0  -2   4      106.93       89.38        5.04 o   0.2641E-02
   1  -2   4    20829.47    18677.84      544.62 o   0.9347E-06
   2  -2   4    10470.16     9821.60      214.57 o   0.3712E-05
   3  -2   4     1150.45     1170.90       28.02 o   0.1356E-03
   4  -2   4       11.99        8.68        3.32 o   0.2225E-01
   5  -2   4       16.33        4.70        4.16 o   0.2063E-01
   6  -2   4      587.39      550.63       25.97 o   0.3116E-03
   7  -2   4       20.76        4.61        6.64 o   0.1249E-01
   8  -2   4      111.40       79.96       13.04 o   0.2036E-02
   9  -2   4      148.87      121.77       21.57 o   0.1067E-02
  10  -2   4       85.52       50.57       16.83 o   0.1991E-02
 -10  -1   4      122.68      119.90       15.71 o   0.1460E-02
  -9  -1   4      401.90      445.14       23.02 o   0.4263E-03
  -8  -1   4     1458.38     1544.17       49.17 o   0.8566E-04
  -7  -1   4     1983.92     2281.15       59.96 o   0.5100E-04
  -6  -1   4      273.36      266.66       15.99 o   0.7523E-03
  -5  -1   4      576.61      592.46       22.87 o   0.3090E-03
  -4  -1   4     1390.90     1371.38       33.64 o   0.1058E-03
  -3  -1   4     5061.66     4690.67      106.56 o   0.1401E-04
  -2  -1   4        2.32        0.54        3.13 o   0.7155E-01
  -1  -1   4       15.53       10.02        3.34 o   0.1839E-01
   0  -1   4      402.13      390.33       11.34 o   0.5440E-03
   1  -1   4     3317.42     2907.64       91.48 o   0.2744E-04
   2  -1   4     1219.85     1378.17       38.00 o   0.1063E-03
   3  -1   4      862.64      882.34       22.24 o   0.1993E-03
   4  -1   4     3718.85     3690.87       81.20 o   0.2239E-04
   5  -1   4     1487.66     1489.09       49.11 o   0.8484E-04
   6  -1   4      586.62      620.61       25.99 o   0.2870E-03
   7  -1   4      319.67      312.06       18.86 o   0.6137E-03
   8  -1   4      230.03      229.42       22.34 o   0.7208E-03
   9  -1   4       72.92       78.26       17.60 o   0.1701E-02
 -10   0   4        2.46        2.83       11.89 o   0.1010E-02
  -9   0   4      473.06      499.55       24.43 o   0.3696E-03
  -8   0   4       55.72       61.51        9.78 o   0.3180E-02
  -7   0   4      388.57      423.56       19.60 o   0.4695E-03
  -6   0   4      587.88      674.70       23.72 o   0.2782E-03
  -5   0   4      262.55      248.29       10.90 o   0.8723E-03
  -4   0   4     6594.78     5791.07      138.25 o   0.9199E-05
  -3   0   4     4177.48     3897.14       88.69 o   0.1933E-04
  -2   0   4     3839.21     3698.76       81.18 o   0.2182E-04
  -1   0   4       80.80      107.85        5.66 o   0.2522E-02
   0   0   4       32.36       37.14        3.03 o   0.7371E-02
   1   0   4     1155.11     1096.69       26.78 o   0.1451E-03
   2   0   4       79.75       98.32        4.73 o   0.2742E-02
   3   0   4      132.11      115.20        6.97 o   0.2001E-02
   4   0   4       23.88       22.63        5.75 o   0.8427E-02
   5   0   4      102.54       80.85       10.54 o   0.2337E-02
   6   0   4       99.72       73.57       11.09 o   0.2361E-02
   9   0   4      108.59       85.79       19.01 o   0.1442E-02
 -10   1   4       85.48       86.35       20.12 o   0.1404E-02
  -9   1   4      234.83      254.55       16.41 o   0.8139E-03
  -8   1   4     1555.60     1626.26       49.34 o   0.7998E-04
  -7   1   4      393.74      415.23       18.99 o   0.4825E-03
  -6   1   4     1734.87     1777.46       42.49 o   0.7382E-04
  -5   1   4      819.13      818.28       22.64 o   0.2144E-03
  -4   1   4      169.54      164.09        7.70 o   0.1433E-02
  -3   1   4       39.90       35.06        3.74 o   0.6727E-02
  -2   1   4       62.84       62.01        4.77 o   0.3945E-02
  -1   1   4     3512.35     3082.53       96.46 o   0.2489E-04
   0   1   4       38.07       28.47        3.46 o   0.8008E-02
   1   1   4       21.53       10.19        3.00 o   0.1745E-01
   2   1   4     1834.41     1847.69       41.99 o   0.6792E-04
   3   1   4     1306.21     1243.14       32.41 o   0.1186E-03
   4   1   4     2662.34     2764.88       61.15 o   0.3717E-04
   5   1   4      512.85      457.25       31.14 o   0.3262E-03
   6   1   4      807.00      786.90       33.37 o   0.1995E-03
   7   1   4      295.43      272.99       25.97 o   0.5635E-03
   8   1   4        3.03        0.34       13.39 o   0.9893E-03
 -10   2   4       12.13        0.06       11.19 o   0.7163E-02
  -9   2   4       36.74       22.41       12.81 o   0.3872E-02
  -8   2   4       13.63       11.51       10.00 o   0.7028E-02
  -7   2   4      123.65      118.44        8.72 o   0.1944E-02
  -6   2   4     3778.66     3890.42       83.83 o   0.2112E-04
  -5   2   4     1305.60     1285.30       37.69 o   0.1113E-03
  -4   2   4     3082.26     2976.70       67.54 o   0.3130E-04
  -3   2   4     2854.14     2554.34       61.99 o   0.3764E-04
  -2   2   4    11161.45    10151.42      228.23 o   0.3394E-05
  -1   2   4      207.39      209.50        7.66 o   0.1118E-02
   0   2   4      712.68      680.52       18.83 o   0.2739E-03
   1   2   4      356.47      347.48       12.38 o   0.6241E-03
   2   2   4      685.06      602.25       21.22 o   0.2939E-03
   3   2   4       45.89        7.73        5.95 o   0.9283E-02
   4   2   4       88.51       88.82        8.39 o   0.2522E-02
   5   2   4      248.82      215.21       20.76 o   0.7610E-03
   6   2   4     1423.35     1331.42       67.83 o   0.7888E-04
   7   2   4     1028.31      935.36       56.77 o   0.1218E-03
   8   2   4      216.79      171.60       24.05 o   0.7832E-03
 -11   3   4       55.02       77.06       16.62 o   0.1910E-02
 -10   3   4      370.69      323.53       31.78 o   0.4233E-03
  -9   3   4      211.66      212.89       24.82 o   0.6983E-03
  -8   3   4      529.47      538.88       34.47 o   0.2784E-03
  -7   3   4     3183.35     3229.65      118.24 o   0.2282E-04
  -6   3   4     1730.27     1841.90       54.34 o   0.6653E-04
  -5   3   4       15.36       11.54        3.47 o   0.1713E-01
  -4   3   4      232.26      210.25        9.06 o   0.1073E-02
  -3   3   4      455.77      408.45       13.45 o   0.4993E-03
  -2   3   4      401.66      499.19       12.09 o   0.4441E-03
  -1   3   4      273.09      271.71        9.52 o   0.8467E-03
   0   3   4     2694.61     2464.70       77.47 o   0.3729E-04
   1   3   4      499.80      469.53       16.74 o   0.4188E-03
   2   3   4       14.88       24.30        3.27 o   0.1059E-01
   3   3   4      130.78      128.27        8.76 o   0.1705E-02
   4   3   4      306.68      302.78       15.17 o   0.6788E-03
   5   3   4      365.78      398.50       27.08 o   0.4230E-03
   6   3   4     1053.17     1035.37       56.04 o   0.1151E-03
   7   3   4       70.35       70.18       15.89 o   0.1966E-02
 -11   4   4       58.78       32.35       16.45 o   0.2384E-02
 -10   4   4      125.20      103.20       22.13 o   0.1118E-02
  -9   4   4      311.10      337.31       27.34 o   0.4908E-03
  -8   4   4      103.48       86.93       12.24 o   0.2065E-02
  -7   4   4     1652.18     1671.51       54.42 o   0.7324E-04
  -6   4   4      117.17       89.83       10.67 o   0.2063E-02
  -5   4   4     2655.91     2682.31       77.44 o   0.3542E-04
  -4   4   4     1064.47     1136.05       35.49 o   0.1336E-03
  -3   4   4      254.40      290.52       12.98 o   0.7515E-03
  -2   4   4     1346.29     1343.40       32.17 o   0.1083E-03
  -1   4   4     1325.97     1320.97       32.02 o   0.1106E-03
   0   4   4        5.23        1.21        2.53 o   0.6555E-01
   1   4   4      140.39      137.40       10.01 o   0.1626E-02
   2   4   4       25.13       19.46        4.28 o   0.1102E-01
   3   4   4      102.73       98.30        9.07 o   0.2252E-02
   4   4   4      211.84      231.10       11.47 o   0.9770E-03
   5   4   4      271.98      249.28       23.75 o   0.6395E-03
   6   4   4      632.12      654.75       41.35 o   0.2140E-03
   7   4   4      171.81      153.68       23.92 o   0.8387E-03
 -11   5   4      228.15      182.48       29.82 o   0.6055E-03
 -10   5   4      765.48      699.84       47.50 o   0.1780E-03
  -9   5   4       38.66       30.85        9.69 o   0.4647E-02
  -8   5   4      110.83       93.93       13.17 o   0.1855E-02
  -7   5   4      574.34      615.32       26.13 o   0.2900E-03
  -6   5   4      763.58      823.14       30.41 o   0.2047E-03
  -5   5   4       47.61       31.53        7.48 o   0.5448E-02
  -4   5   4      283.62      298.42       14.99 o   0.7219E-03
  -3   5   4      563.64      584.43       22.67 o   0.3174E-03
  -2   5   4     1521.15     1528.25       47.66 o   0.8303E-04
  -1   5   4     1135.49     1094.91       29.11 o   0.1416E-03
   0   5   4      870.43      795.30       26.54 o   0.2072E-03
   1   5   4      632.84      625.54       25.55 o   0.2842E-03
   2   5   4      481.09      493.27       18.94 o   0.4011E-03
   3   5   4       18.05        1.68        4.95 o   0.2036E-01
   4   5   4      206.32      177.55       19.91 o   0.8949E-03
   5   5   4       53.61       24.46       14.61 o   0.3001E-02
   6   5   4       10.55        0.18       10.17 o   0.8542E-02
 -10   6   4      176.93      181.66       24.78 o   0.7729E-03
  -9   6   4       54.38       34.15       10.91 o   0.3735E-02
  -8   6   4      949.88     1011.00       38.54 o   0.1512E-03
  -7   6   4      252.28      277.52       16.73 o   0.7296E-03
  -6   6   4        6.41        3.30        4.83 o   0.2590E-01
  -5   6   4      311.77      347.12       17.23 o   0.6083E-03
  -4   6   4     1217.95     1338.10       41.82 o   0.1074E-03
  -3   6   4        6.96        5.20        4.11 o   0.2392E-01
  -2   6   4     1009.75     1040.57       35.49 o   0.1458E-03
  -1   6   4        6.45        1.02        3.73 o   0.4531E-01
   0   6   4       34.54       27.88        4.88 o   0.7462E-02
   1   6   4      404.65      420.49       16.93 o   0.4879E-03
   2   6   4       24.68       15.67        5.02 o   0.1114E-01
   3   6   4      268.07      291.35       15.27 o   0.7339E-03
   4   6   4       99.32      114.67       16.87 o   0.1438E-02
   5   6   4      319.60      265.18       28.58 o   0.5226E-03
   6   6   4       53.05       34.29       15.81 o   0.2558E-02
 -10   7   4       45.64       40.86       11.90 o   0.3442E-02
  -9   7   4       54.19       42.85       11.45 o   0.3365E-02
  -8   7   4      159.20      173.81       16.25 o   0.1117E-02
  -7   7   4        9.89        0.08        6.05 o   0.2061E-01
  -6   7   4     1255.93     1451.52       45.30 o   0.9751E-04
  -5   7   4      595.64      645.24       26.65 o   0.2784E-03
  -4   7   4     1095.95     1077.43       39.78 o   0.1338E-03
  -3   7   4      891.77      866.91       33.98 o   0.1802E-03
  -2   7   4      184.39      181.64       12.88 o   0.1153E-02
  -1   7   4      453.11      447.38       21.34 o   0.4086E-03
   0   7   4      467.02      493.00       21.92 o   0.3775E-03
   1   7   4      403.40      382.13       15.84 o   0.5331E-03
   2   7   4     1218.83     1259.76       56.90 o   0.9775E-04
   3   7   4      396.00      384.80       20.18 o   0.4952E-03
   4   7   4       60.70       46.18       15.16 o   0.2428E-02
   5   7   4       54.59       21.72       15.81 o   0.2771E-02
 -10   8   4       12.62        1.43        9.47 o   0.9314E-02
  -9   8   4      244.51      259.19       20.50 o   0.7066E-03
  -8   8   4      582.63      625.18       29.65 o   0.2735E-03
  -7   8   4      265.29      257.70       18.28 o   0.7336E-03
  -6   8   4       10.25        2.27        5.79 o   0.1993E-01
  -5   8   4       56.86       70.84        9.83 o   0.2921E-02
  -4   8   4       28.92       15.96        7.01 o   0.8580E-02
  -3   8   4       73.02       64.02       10.05 o   0.2987E-02
  -2   8   4      319.39      284.55       18.62 o   0.6760E-03
  -1   8   4       86.67       65.76       11.10 o   0.2709E-02
   0   8   4      221.19      180.44       15.11 o   0.1068E-02
   1   8   4       65.95       18.30       13.03 o   0.3493E-02
   2   8   4      365.35      239.57       28.53 o   0.5203E-03
   3   8   4       13.31        4.18        7.27 o   0.1294E-01
   4   8   4       91.54       72.88       18.62 o   0.1599E-02
  -9   9   4       14.63        9.35        9.31 o   0.8199E-02
  -8   9   4       54.63       44.36       11.49 o   0.3346E-02
  -7   9   4      293.61      361.35       20.54 o   0.5630E-03
  -6   9   4      144.79      125.24       15.19 o   0.1400E-02
  -5   9   4      262.32      280.38       18.14 o   0.7108E-03
  -4   9   4       10.38        3.87        5.99 o   0.1789E-01
  -3   9   4      531.56      556.07       26.33 o   0.3187E-03
  -2   9   4     1057.12     1013.81       40.78 o   0.1410E-03
  -1   9   4      276.42      267.32       18.09 o   0.7108E-03
   0   9   4      328.32      304.97       25.89 o   0.5148E-03
   1   9   4      125.37       93.86       17.81 o   0.1413E-02
   2   9   4       50.11       33.89       14.69 o   0.2804E-02
  -8  10   4      162.13      151.08       18.15 o   0.1104E-02
  -7  10   4      122.87      117.92       15.77 o   0.1426E-02
  -6  10   4      543.42      604.07       29.20 o   0.2909E-03
  -5  10   4      100.43       75.37       13.61 o   0.2023E-02
  -4  10   4       24.75        9.20        7.18 o   0.9819E-02
  -3  10   4      147.65      128.84       15.58 o   0.1362E-02
  -2  10   4      107.82       93.59       14.02 o   0.1871E-02
  -1  10   4      215.97      197.24       21.61 o   0.8270E-03
   0  10   4       70.61       63.49       16.36 o   0.2004E-02
   1  10   4      206.70      145.59       24.18 o   0.8360E-03
   2  10   4      238.06      164.65       30.93 o   0.6046E-03
  -7  11   4       46.43       37.76       11.42 o   0.3638E-02
  -6  11   4      285.17      274.15       21.08 o   0.6517E-03
  -5  11   4      647.15      661.95       32.62 o   0.2475E-03
  -4  11   4       11.62        1.93        7.45 o   0.1361E-01
  -3  11   4       56.24       42.24       11.19 o   0.3456E-02
  -2  11   4      161.10      152.94       17.33 o   0.1142E-02
  -1  11   4       58.65       45.74       16.32 o   0.2192E-02
   0  11   4       37.76       26.80       15.08 o   0.2943E-02
  -5  12   4       29.52       18.82       16.87 o   0.2722E-02
  -4  12   4       47.97       32.63       16.92 o   0.2395E-02
  -3  12   4       -2.43        4.11       18.58 o   0.1987E-03
   1 -12   5      267.36      256.62       25.76 o   0.5987E-03
   2 -12   5      197.35      205.87       23.88 o   0.7502E-03
   3 -12   5      200.21      198.14       23.84 o   0.7539E-03
   4 -12   5      171.72      182.71       21.83 o   0.8743E-03
   5 -12   5      105.42      115.85       15.36 o   0.1531E-02
   6 -12   5       23.62        9.29       17.00 o   0.2947E-02
  -1 -11   5       42.25       21.00       15.25 o   0.3054E-02
   0 -11   5       16.74        1.13       11.02 o   0.6984E-02
   1 -11   5      255.96      241.16       24.43 o   0.6437E-03
   2 -11   5       20.12       23.55        9.31 o   0.6040E-02
   3 -11   5      314.95      333.32       25.80 o   0.5039E-03
   4 -11   5      660.82      698.25       31.55 o   0.2384E-03
   5 -11   5     1784.69     1827.02       62.82 o   0.6284E-04
   6 -11   5      230.63      206.94       30.41 o   0.5696E-03
   7 -11   5      178.08      167.90       31.52 o   0.6133E-03
  -3 -10   5      246.96      237.90       20.41 o   0.7363E-03
  -2 -10   5      273.38      269.99       18.34 o   0.7131E-03
  -1 -10   5      180.18      164.98       14.83 o   0.1177E-02
   0 -10   5      491.71      503.45       33.70 o   0.3022E-03
   1 -10   5      296.20      322.91       24.26 o   0.5439E-03
   2 -10   5      153.18      162.41       18.15 o   0.1088E-02
   3 -10   5      484.45      485.07       24.41 o   0.3712E-03
   4 -10   5      213.41      211.34       16.48 o   0.9194E-03
   5 -10   5       17.04       11.56        7.52 o   0.9573E-02
   6 -10   5       22.73        0.31       12.94 o   0.5137E-02
   7 -10   5      167.19      111.92       28.32 o   0.7777E-03
   8 -10   5       38.49       40.50       18.71 o   0.2040E-02
  -4  -9   5      105.98       91.72       15.13 o   0.1748E-02
  -3  -9   5       77.83       88.07       12.54 o   0.2067E-02
  -2  -9   5      218.84      229.40       16.43 o   0.8555E-03
  -1  -9   5      316.51      350.02       18.00 o   0.5851E-03
   0  -9   5       12.92        3.83        4.70 o   0.2207E-01
   2  -9   5       95.30       81.28       10.87 o   0.2311E-02
   3  -9   5      272.30      272.59       17.00 o   0.7175E-03
   4  -9   5      369.37      394.63       20.27 o   0.4925E-03
   5  -9   5      602.77      580.19       27.97 o   0.2899E-03
   6  -9   5      323.62      356.81       33.11 o   0.3992E-03
   7  -9   5       91.97       76.96       22.68 o   0.1238E-02
   8  -9   5       23.66       23.41       16.92 o   0.2733E-02
   9  -9   5      128.49       55.30       28.53 o   0.9050E-03
  -5  -8   5      133.36      131.57       16.71 o   0.1308E-02
  -4  -8   5      164.27      183.20       16.79 o   0.1051E-02
  -3  -8   5      594.68      651.51       27.20 o   0.2738E-03
  -2  -8   5      249.59      258.78       15.87 o   0.7943E-03
  -1  -8   5      303.01      328.11       16.54 o   0.6363E-03
   0  -8   5      325.97      336.55       16.28 o   0.6212E-03
   1  -8   5      360.44      390.64       16.22 o   0.5407E-03
   2  -8   5      153.18      144.81        8.97 o   0.1583E-02
   3  -8   5       55.89       47.83        6.73 o   0.4462E-02
   4  -8   5      420.52      411.53       21.07 o   0.4546E-03
   5  -8   5      203.01      205.18       14.69 o   0.9927E-03
   6  -8   5      606.44      605.25       45.75 o   0.2045E-03
   7  -8   5      492.86      487.15       42.50 o   0.2527E-03
   8  -8   5      215.76      160.10       31.99 o   0.5904E-03
   9  -8   5      184.19      156.55       31.10 o   0.6337E-03
  -6  -7   5       17.49        3.06        8.95 o   0.9337E-02
  -5  -7   5       51.20       50.81       10.99 o   0.3226E-02
  -4  -7   5       13.80       11.39        7.05 o   0.1047E-01
  -3  -7   5     1145.67     1169.01       40.12 o   0.1247E-03
  -2  -7   5     2019.50     2051.06       59.13 o   0.5439E-04
  -1  -7   5      575.48      595.42       23.03 o   0.3044E-03
   0  -7   5      380.52      408.05       16.87 o   0.5037E-03
   1  -7   5     1522.31     1614.23       37.98 o   0.8678E-04
   2  -7   5      532.57      564.01       22.22 o   0.3356E-03
   3  -7   5      749.69      782.64       22.35 o   0.2331E-03
   4  -7   5       37.09       35.87        5.80 o   0.6084E-02
   5  -7   5      237.66      250.14       11.64 o   0.8933E-03
   6  -7   5      288.93      281.51       29.90 o   0.4921E-03
   7  -7   5      187.48      209.74       25.07 o   0.7088E-03
   8  -7   5       17.98        6.04       12.52 o   0.5196E-02
   9  -7   5      172.96      143.07       30.07 o   0.6769E-03
  -7  -6   5       44.13       71.70       20.55 o   0.1563E-02
  -6  -6   5       48.68       36.56       11.34 o   0.3666E-02
  -5  -6   5      133.45      138.54       14.50 o   0.1406E-02
  -4  -6   5     1012.40     1076.39       36.99 o   0.1429E-03
  -3  -6   5     3436.02     3417.51       92.16 o   0.2419E-04
  -2  -6   5      257.99      272.55       14.36 o   0.7841E-03
  -1  -6   5      401.62      420.79       17.23 o   0.4841E-03
   0  -6   5      184.45      182.63        8.81 o   0.1278E-02
   1  -6   5        3.67        0.70        5.13 o   0.3040E-01
   2  -6   5      477.40      507.79       15.66 o   0.4064E-03
   3  -6   5       43.70       41.71        7.07 o   0.4947E-02
   4  -6   5      192.24      205.75        9.88 o   0.1141E-02
   5  -6   5      211.94      205.29       10.76 o   0.1066E-02
   6  -6   5       58.37       59.81        9.76 o   0.3181E-02
   7  -6   5     1158.06     1154.08       44.48 o   0.1190E-03
   8  -6   5      436.52      418.78       39.98 o   0.2957E-03
   9  -6   5      193.89      172.89       25.46 o   0.7539E-03
  10  -6   5       90.99       36.24       21.70 o   0.1506E-02
  -7  -5   5        9.59        6.85        8.13 o   0.1077E-01
  -6  -5   5       32.85       22.12        9.58 o   0.5474E-02
  -5  -5   5        1.32        0.09        6.50 o   0.1834E-02
  -4  -5   5      651.51      666.68       27.11 o   0.2627E-03
  -3  -5   5      132.68      141.27       10.98 o   0.1566E-02
  -2  -5   5      494.23      514.87       20.12 o   0.3782E-03
  -1  -5   5     7028.25     6618.75      168.86 o   0.7314E-05
   0  -5   5     2164.75     2049.77       49.39 o   0.5550E-04
   1  -5   5     1553.84     1562.25       37.05 o   0.8810E-04
   2  -5   5      553.43      566.91       16.73 o   0.3534E-03
   3  -5   5     3111.56     3022.30       69.35 o   0.3059E-04
   4  -5   5      179.72      192.93        9.10 o   0.1235E-02
   5  -5   5      122.62      151.61       11.53 o   0.1492E-02
   6  -5   5       16.15        3.02        6.25 o   0.1564E-01
   7  -5   5       25.46       12.85        7.76 o   0.8255E-02
   8  -5   5       98.67       80.96       12.74 o   0.2084E-02
   9  -5   5      153.14      105.11       26.70 o   0.8644E-03
  10  -5   5      115.59       59.84       23.92 o   0.1173E-02
  -8  -4   5      315.91      298.85       22.87 o   0.5726E-03
  -7  -4   5      359.74      415.81       22.09 o   0.4700E-03
  -6  -4   5      274.92      293.32       18.86 o   0.6709E-03
  -5  -4   5      120.14      135.65       12.60 o   0.1540E-02
  -4  -4   5       13.73        5.14        6.01 o   0.1596E-01
  -3  -4   5       21.74       21.03        5.60 o   0.9358E-02
  -2  -4   5      245.75      251.58       12.57 o   0.8675E-03
  -1  -4   5      195.83      218.10        8.17 o   0.1114E-02
   0  -4   5      203.47      208.80        8.45 o   0.1152E-02
   1  -4   5        0.87        0.48        1.12 o   0.1144E-01
   2  -4   5     1207.11     1181.46       29.74 o   0.1303E-03
   3  -4   5      411.10      411.92       13.70 o   0.5168E-03
   4  -4   5       41.62       43.56        5.14 o   0.5726E-02
   5  -4   5      563.07      602.51       24.76 o   0.3044E-03
   6  -4   5       48.53       46.58        8.78 o   0.4010E-02
   7  -4   5       43.16       12.39        8.61 o   0.6652E-02
   8  -4   5      417.64      450.93       23.61 o   0.4109E-03
   9  -4   5      404.99      400.63       24.40 o   0.4395E-03
  10  -4   5       82.02       68.33       21.19 o   0.1418E-02
  -8  -3   5        6.51        0.26        7.39 o   0.1596E-01
  -7  -3   5      176.61      169.08       15.70 o   0.1137E-02
  -6  -3   5       42.82       56.15        9.15 o   0.3779E-02
  -5  -3   5       17.15       23.60        7.01 o   0.8227E-02
  -4  -3   5      295.04      319.45       15.49 o   0.6565E-03
  -3  -3   5        4.27        2.34        8.18 o   0.1288E-01
  -2  -3   5     2952.47     2916.90       75.47 o   0.3137E-04
  -1  -3   5     2210.72     2235.39       49.19 o   0.5148E-04
   0  -3   5     5853.70     5707.73      157.76 o   0.9342E-05
   1  -3   5     4227.41     3788.34       89.73 o   0.1968E-04
   2  -3   5     1872.50     1734.58       42.71 o   0.7149E-04
   3  -3   5       28.35       11.36        3.91 o   0.1339E-01
   4  -3   5     3024.31     2952.91       67.45 o   0.3199E-04
   5  -3   5      126.82      120.02       11.22 o   0.1714E-02
   6  -3   5      478.55      441.74       23.14 o   0.3951E-03
   7  -3   5      656.02      636.17       29.59 o   0.2599E-03
   8  -3   5      111.21       93.30       13.60 o   0.1837E-02
   9  -3   5      194.38      197.68       17.45 o   0.9680E-03
  10  -3   5      264.97      208.46       26.53 o   0.6366E-03
  -9  -2   5      157.58      181.53       17.59 o   0.1050E-02
  -8  -2   5       86.82       77.05       13.63 o   0.2062E-02
  -7  -2   5     1045.95     1297.76       38.33 o   0.1207E-03
  -6  -2   5      619.02      686.16       26.31 o   0.2625E-03
  -5  -2   5       53.57       64.77        8.58 o   0.3409E-02
  -4  -2   5        8.44       11.33        5.02 o   0.1564E-01
  -3  -2   5     1223.11     1144.10       29.83 o   0.1322E-03
  -2  -2   5     1220.73     1122.02       29.23 o   0.1348E-03
  -1  -2   5      749.05      748.82       19.27 o   0.2454E-03
   0  -2   5      475.12      496.82       13.52 o   0.4227E-03
   1  -2   5       78.87      116.79        4.78 o   0.2404E-02
   2  -2   5      827.89      778.50       28.66 o   0.2073E-03
   3  -2   5      777.07      796.12       20.82 o   0.2300E-03
   4  -2   5      767.29      807.99       29.19 o   0.2098E-03
   5  -2   5     3182.75     3199.99       94.34 o   0.2586E-04
   6  -2   5      767.91      843.58       31.60 o   0.1960E-03
   7  -2   5       57.50       51.96        9.75 o   0.3391E-02
   8  -2   5       43.14       23.32        8.69 o   0.5471E-02
   9  -2   5      114.74      106.14       19.09 o   0.1318E-02
 -10  -1   5       44.85       25.61       13.80 o   0.3376E-02
  -9  -1   5       40.86       40.38       10.21 o   0.4011E-02
  -8  -1   5      193.95      196.23       16.15 o   0.9933E-03
  -7  -1   5       45.66       25.82        9.06 o   0.5027E-02
  -6  -1   5       71.46       68.87       10.14 o   0.2753E-02
  -5  -1   5     1636.40     1767.50       48.30 o   0.7288E-04
  -4  -1   5      290.36      315.86       11.09 o   0.7209E-03
  -3  -1   5       92.11      110.52        5.83 o   0.2332E-02
  -2  -1   5      980.54      850.13       24.48 o   0.1920E-03
  -1  -1   5     2256.81     2113.17       64.54 o   0.4884E-04
   0  -1   5      147.03      192.61        6.37 o   0.1365E-02
   1  -1   5     5642.86     5201.29      152.83 o   0.1044E-04
   2  -1   5      112.69      121.67        8.10 o   0.1911E-02
   3  -1   5      164.80      192.88       10.93 o   0.1212E-02
   4  -1   5       95.92       65.06        9.74 o   0.2734E-02
   5  -1   5        5.66        0.80        4.88 o   0.3191E-01
   6  -1   5       16.98        1.05        6.10 o   0.1702E-01
   7  -1   5       16.53        0.83        6.68 o   0.1521E-01
   8  -1   5      113.18       95.57       13.82 o   0.1767E-02
   9  -1   5      421.14      469.36       33.79 o   0.3267E-03
 -10   0   5      250.92      252.35       29.99 o   0.5330E-03
  -9   0   5      491.84      525.55       25.18 o   0.3509E-03
  -8   0   5      217.43      187.09       15.52 o   0.1004E-02
  -7   0   5      124.77      123.74       11.68 o   0.1660E-02
  -6   0   5      368.24      370.38       18.20 o   0.5359E-03
  -5   0   5      831.90      872.40       23.38 o   0.2036E-03
  -4   0   5       46.09       12.22        4.92 o   0.9687E-02
  -3   0   5     1117.18      887.42       27.49 o   0.1714E-03
  -2   0   5       13.06       13.43        3.09 o   0.1619E-01
  -1   0   5       51.84       76.31        4.12 o   0.3726E-02
   0   0   5      230.40      230.99        8.54 o   0.1012E-02
   1   0   5     2570.34     2514.44       56.09 o   0.4173E-04
   2   0   5      195.45      219.91       11.18 o   0.1024E-02
   3   0   5     2627.11     2619.01       58.99 o   0.3925E-04
   4   0   5     1159.90     1338.31       40.36 o   0.1100E-03
   5   0   5     1098.77     1087.00       39.91 o   0.1329E-03
   6   0   5      392.71      413.02       20.93 o   0.4681E-03
   7   0   5       70.50       51.95       10.92 o   0.3051E-02
   8   0   5      154.55      120.15       22.00 o   0.1046E-02
   9   0   5       30.37        1.30       12.17 o   0.5378E-02
 -10   1   5       57.11       50.55       17.21 o   0.2068E-02
  -9   1   5       22.00       25.07       11.36 o   0.4522E-02
  -8   1   5      645.08      681.30       27.00 o   0.2614E-03
  -7   1   5      415.97      456.63       19.46 o   0.4384E-03
  -6   1   5      411.64      466.97       15.11 o   0.4594E-03
  -5   1   5      551.48      560.02       17.24 o   0.3494E-03
  -4   1   5     2230.88     2241.74       50.76 o   0.5089E-04
  -3   1   5     3620.21     3496.77       88.45 o   0.2310E-04
  -2   1   5     3581.58     3325.30       76.83 o   0.2539E-04
  -1   1   5      585.40      582.61       16.14 o   0.3365E-03
   0   1   5       77.74       82.52        5.00 o   0.3068E-02
   1   1   5      629.17      591.72       17.61 o   0.3258E-03
   2   1   5     1899.71     1795.96       43.98 o   0.6775E-04
   3   1   5       12.66       21.96        3.48 o   0.1272E-01
   4   1   5       73.96       51.38        9.22 o   0.3351E-02
   5   1   5      570.78      563.01       39.21 o   0.2461E-03
   6   1   5      210.16      181.42       22.51 o   0.8095E-03
   7   1   5     2613.47     2547.24      110.81 o   0.3070E-04
   8   1   5      255.91      233.50       24.69 o   0.6469E-03
 -10   2   5      126.95       91.56       23.24 o   0.1090E-02
  -9   2   5      286.29      289.56       27.12 o   0.5351E-03
  -8   2   5      829.81      835.49       46.39 o   0.1601E-03
  -7   2   5      246.49      277.60       14.34 o   0.7834E-03
  -6   2   5     1251.05     1284.69       33.03 o   0.1170E-03
  -5   2   5       11.82       11.93        3.21 o   0.1827E-01
  -4   2   5        1.94        1.64        2.87 o   0.7200E-01
  -3   2   5     3114.57     2699.60       67.88 o   0.3370E-04
  -2   2   5     1840.38     1572.39       42.02 o   0.7843E-04
  -1   2   5     1595.05     1580.52       48.19 o   0.7947E-04
   0   2   5      116.72       94.43        5.87 o   0.2424E-02
   1   2   5      489.20      561.85       15.47 o   0.3732E-03
   2   2   5      372.34      455.01       18.33 o   0.4526E-03
   3   2   5     1995.56     2141.98       60.40 o   0.5263E-04
   4   2   5       54.38       49.26       11.11 o   0.3224E-02
   5   2   5      114.01      103.00       16.45 o   0.1498E-02
   6   2   5     1403.96     1384.16       68.47 o   0.7716E-04
   8   2   5        7.43        5.79        7.60 o   0.1273E-01
 -10   3   5       68.86       57.36       17.68 o   0.1899E-02
  -9   3   5      283.30      270.55       26.44 o   0.5642E-03
  -8   3   5      621.69      644.93       38.32 o   0.2268E-03
  -7   3   5      159.76      152.40       12.20 o   0.1381E-02
  -6   3   5       12.11        7.31        4.96 o   0.1790E-01
  -5   3   5     1650.72     1726.51       40.12 o   0.7778E-04
  -4   3   5      510.99      525.57       15.63 o   0.3809E-03
  -3   3   5     4638.43     4431.67       98.76 o   0.1588E-04
  -2   3   5     3268.94     3267.77       70.85 o   0.2751E-04
  -1   3   5     1873.67     1935.70       43.49 o   0.6516E-04
   0   3   5       19.69        6.31        4.32 o   0.1743E-01
   1   3   5        1.72        0.72        2.80 o   0.8967E-01
   3   3   5      262.94      257.29       12.87 o   0.8595E-03
   4   3   5      124.73      112.00       16.40 o   0.1436E-02
   5   3   5       64.35       76.09       10.81 o   0.2654E-02
   6   3   5      474.32      458.73       34.86 o   0.3120E-03
   7   3   5      576.29      504.35       41.22 o   0.2495E-03
 -10   4   5      261.08      258.65       29.90 o   0.5226E-03
  -9   4   5      381.97      387.81       30.84 o   0.3912E-03
  -8   4   5      112.47       94.57       13.10 o   0.1875E-02
  -7   4   5       17.96       12.55        6.19 o   0.1091E-01
  -6   4   5      104.74       81.33       10.17 o   0.2342E-02
  -5   4   5      142.37      145.73       11.07 o   0.1507E-02
  -4   4   5        7.50        0.55        3.71 o   0.4160E-01
  -3   4   5      826.35      891.70       29.37 o   0.1877E-03
  -2   4   5     4492.87     4088.30       96.34 o   0.1744E-04
  -1   4   5     4490.97     4362.99       96.99 o   0.1651E-04
   0   4   5      216.85      301.24        9.95 o   0.8094E-03
   1   4   5      758.96      746.53       29.07 o   0.2218E-03
   2   4   5       80.18       56.79        7.70 o   0.3415E-02
   3   4   5      123.72       98.79        9.94 o   0.1996E-02
   4   4   5       84.64       67.96       12.15 o   0.2356E-02
   5   4   5      635.49      627.71       39.85 o   0.2250E-03
   6   4   5       24.09        9.21       10.89 o   0.6105E-02
   7   4   5       29.35        4.49       12.30 o   0.5122E-02
 -10   5   5       -5.17        4.11       10.21 o   0.8324E-02
  -9   5   5      127.10       97.75       14.96 o   0.1644E-02
  -8   5   5      133.57      145.29       14.24 o   0.1373E-02
  -7   5   5     3343.50     3439.64       99.00 o   0.2361E-04
  -6   5   5     1853.38     1851.26       59.51 o   0.6189E-04
  -5   5   5      916.78      994.95       33.99 o   0.1616E-03
  -4   5   5      426.69      413.67       19.77 o   0.4596E-03
  -3   5   5      216.23      259.44       12.76 o   0.8792E-03
  -2   5   5       96.73      116.82        8.99 o   0.2000E-02
  -1   5   5      432.82      424.51       14.71 o   0.4860E-03
   0   5   5      205.24      212.77       10.07 o   0.1080E-02
   1   5   5       20.03        1.51        4.60 o   0.2157E-01
   2   5   5       89.04       74.59        8.09 o   0.2823E-02
   3   5   5      738.31      702.23       26.93 o   0.2448E-03
   4   5   5      112.77       79.08       16.62 o   0.1648E-02
   5   5   5      355.27      330.15       29.52 o   0.4529E-03
   6   5   5       96.24       65.38       19.69 o   0.1523E-02
 -10   6   5      208.88      208.94       26.78 o   0.6653E-03
  -9   6   5       11.75        1.04        7.53 o   0.1388E-01
  -8   6   5       92.35       82.21       12.74 o   0.2065E-02
  -7   6   5       30.26       17.69        7.50 o   0.7569E-02
  -6   6   5      307.90      317.76       18.25 o   0.6330E-03
  -5   6   5       41.84       34.27        7.74 o   0.5171E-02
  -4   6   5      360.16      363.90       18.69 o   0.5410E-03
  -3   6   5     1643.09     1643.63       52.96 o   0.7480E-04
  -2   6   5      229.37      247.83       13.92 o   0.8660E-03
  -1   6   5     7601.21     7047.93      203.14 o   0.6175E-05
   0   6   5     2402.65     2381.50       56.96 o   0.4503E-04
   1   6   5      554.97      532.92       19.78 o   0.3588E-03
   2   6   5      102.78       95.75        9.42 o   0.2258E-02
   3   6   5      386.28      349.81       27.17 o   0.4493E-03
   4   6   5       42.25       22.66       11.45 o   0.4291E-02
   5   6   5       17.04        0.07        9.61 o   0.8908E-02
 -10   7   5       92.87       91.81       15.24 o   0.1768E-02
  -9   7   5      590.17      607.17       30.80 o   0.2736E-03
  -8   7   5      153.01      172.23       15.15 o   0.1176E-02
  -7   7   5      328.60      373.90       20.14 o   0.5286E-03
  -6   7   5      396.79      391.42       21.76 o   0.4683E-03
  -5   7   5     1124.49     1144.97       41.54 o   0.1244E-03
  -4   7   5      213.30      241.42       14.36 o   0.8928E-03
  -3   7   5       14.52        2.65        5.19 o   0.1982E-01
  -2   7   5      326.63      364.90       18.16 o   0.5572E-03
  -1   7   5       84.02       80.76       10.30 o   0.2470E-02
   0   7   5      265.12      227.70       16.07 o   0.8371E-03
   1   7   5      226.93      173.04       14.95 o   0.1056E-02
   2   7   5       54.04       49.85       11.62 o   0.3192E-02
   3   7   5       30.88        1.58        9.57 o   0.7561E-02
   4   7   5      201.79      162.66       22.43 o   0.8477E-03
   5   7   5      372.57      279.83       32.51 o   0.4400E-03
 -10   8   5       38.79        3.53       17.00 o   0.2911E-02
  -9   8   5      133.47      121.17       17.02 o   0.1367E-02
  -8   8   5        9.50        6.20        7.76 o   0.1144E-01
  -7   8   5      175.35      183.59       16.76 o   0.1055E-02
  -6   8   5      333.57      360.78       20.31 o   0.5397E-03
  -5   8   5       48.93       43.77        9.39 o   0.3970E-02
  -4   8   5      254.14      246.98       16.78 o   0.7957E-03
  -3   8   5      389.32      386.16       21.17 o   0.4872E-03
  -2   8   5      117.94      101.59       12.75 o   0.1793E-02
  -1   8   5      678.23      674.03       29.46 o   0.2459E-03
   0   8   5      994.61     1007.21       38.73 o   0.1449E-03
   1   8   5      581.71      551.88       34.39 o   0.2689E-03
   2   8   5       79.20       70.26       16.02 o   0.1909E-02
   4   8   5       42.33       11.20       13.58 o   0.3856E-02
  -9   9   5      230.41      248.92       20.61 o   0.7370E-03
  -8   9   5      229.45      255.20       19.56 o   0.7378E-03
  -7   9   5      518.98      610.55       27.92 o   0.2965E-03
  -6   9   5      272.85      305.21       18.83 o   0.6489E-03
  -5   9   5     1520.15     1639.36       54.88 o   0.7735E-04
  -4   9   5      148.91      123.34       15.18 o   0.1368E-02
  -3   9   5      131.61      101.64       14.39 o   0.1655E-02
  -2   9   5      160.44      127.14       15.60 o   0.1347E-02
  -1   9   5       82.76       57.25       12.00 o   0.2691E-02
   0   9   5      317.30      281.10       26.27 o   0.5460E-03
   1   9   5      162.19      102.17       20.20 o   0.1168E-02
  -8  10   5      115.06      138.93       16.55 o   0.1335E-02
  -7  10   5      103.54       79.73       15.24 o   0.1832E-02
  -6  10   5       65.36       78.59       11.91 o   0.2425E-02
  -5  10   5      255.61      257.81       19.33 o   0.7197E-03
  -4  10   5       42.23       15.98        9.57 o   0.5872E-02
  -3  10   5      199.51      189.13       17.47 o   0.9561E-03
  -2  10   5      436.58      434.18       25.21 o   0.4112E-03
  -1  10   5      184.09      144.94       17.54 o   0.1129E-02
   0  10   5       70.01       36.85       16.32 o   0.2246E-02
   1  10   5      243.53      186.90       24.22 o   0.7140E-03
  -6  11   5      121.36       88.87       16.62 o   0.1563E-02
  -5  11   5      237.78      198.53       20.22 o   0.8128E-03
  -4  11   5      750.55      759.71       36.10 o   0.2043E-03
  -3  11   5      111.34       92.63       15.37 o   0.1700E-02
  -2  11   5      160.46      135.89       17.32 o   0.1185E-02
  -1  11   5       52.50       38.11       16.66 o   0.2331E-02
   0  11   5       16.19        1.29       13.84 o   0.4695E-02
  -3  12   5       97.86       57.50       23.45 o   0.1240E-02
   1 -12   6       60.32       52.34       15.38 o   0.2310E-02
   3 -12   6       94.23       85.14       17.64 o   0.1582E-02
   4 -12   6      229.09      242.22       23.75 o   0.6733E-03
   5 -12   6      224.13      168.50       32.25 o   0.5708E-03
   6 -12   6      245.88      198.53       32.04 o   0.5496E-03
  -1 -11   6      193.12      164.97       25.93 o   0.7527E-03
   0 -11   6      161.81      146.88       22.38 o   0.9414E-03
   1 -11   6      850.27      916.29       46.90 o   0.1502E-03
   2 -11   6      133.87      151.65       19.05 o   0.1114E-02
   3 -11   6       40.50       27.63       11.49 o   0.4062E-02
   4 -11   6       22.90       25.83        9.05 o   0.6018E-02
   5 -11   6        5.13        1.67       11.70 o   0.2165E-02
   6 -11   6       47.71       55.36       18.20 o   0.1919E-02
   7 -11   6        5.98        7.31       13.88 o   0.1764E-02
  -3 -10   6       22.60        1.07       11.19 o   0.6549E-02
  -2 -10   6       15.21        6.99        7.67 o   0.1099E-01
  -1 -10   6       23.00       11.11        7.73 o   0.8771E-02
   0 -10   6       14.82        0.74        6.36 o   0.1691E-01
   1 -10   6       30.37       13.24       10.42 o   0.5647E-02
   2 -10   6       67.96       66.44       13.33 o   0.2373E-02
   3 -10   6        1.54        5.09        9.18 o   0.1056E-02
   4 -10   6      198.25      200.69       16.40 o   0.9613E-03
   5 -10   6      645.27      683.15       48.65 o   0.1822E-03
   6 -10   6      199.40      174.00       30.03 o   0.6238E-03
   7 -10   6      249.89      290.59       32.17 o   0.4741E-03
   8 -10   6       72.23       79.65       23.88 o   0.1198E-02
  -4  -9   6      146.88      146.93       17.31 o   0.1179E-02
  -3  -9   6      133.02      115.53       14.87 o   0.1511E-02
  -2  -9   6      199.68      187.61       15.81 o   0.1044E-02
  -1  -9   6      360.33      367.13       19.62 o   0.5337E-03
   0  -9   6      298.03      286.16       16.65 o   0.7031E-03
   1  -9   6      160.10      141.25       11.32 o   0.1476E-02
   2  -9   6        5.70        0.64        4.14 o   0.3968E-01
   3  -9   6       82.06       64.24       10.69 o   0.2711E-02
   4  -9   6        7.37        0.33        5.67 o   0.2416E-01
   5  -9   6       24.52       23.56       13.41 o   0.3817E-02
   6  -9   6      446.04      452.56       40.32 o   0.2814E-03
   7  -9   6      108.54       95.66       24.90 o   0.1009E-02
   8  -9   6      139.77      122.10       29.09 o   0.7607E-03
  -5  -8   6      169.69      152.86       18.55 o   0.1077E-02
  -4  -8   6       13.80        1.41        7.77 o   0.1245E-01
  -3  -8   6       12.05        1.05        7.07 o   0.1512E-01
  -2  -8   6     1085.21     1163.96       38.62 o   0.1283E-03
  -1  -8   6       20.78        7.66        5.80 o   0.1361E-01
   0  -8   6      328.25      342.11       16.50 o   0.6023E-03
   1  -8   6      144.55      141.31       13.97 o   0.1344E-02
   2  -8   6       15.98        4.27        4.24 o   0.2155E-01
   3  -8   6      890.71      857.48       26.46 o   0.1974E-03
   4  -8   6      146.60      134.79        9.97 o   0.1632E-02
   5  -8   6      325.46      335.84       31.35 o   0.4255E-03
   6  -8   6      193.33      170.77       27.89 o   0.6911E-03
   7  -8   6       12.39        0.46       12.99 o   0.5436E-02
   8  -8   6      157.20      144.56       29.22 o   0.7121E-03
   9  -8   6       38.32        0.14       18.75 o   0.2520E-02
  -6  -7   6      379.19      392.75       24.51 o   0.4603E-03
  -5  -7   6      131.14      137.42       15.61 o   0.1350E-02
  -4  -7   6      509.31      524.80       25.73 o   0.3404E-03
  -3  -7   6     1802.42     1845.63       56.33 o   0.6445E-04
  -2  -7   6      202.90      209.08       13.51 o   0.1056E-02
  -1  -7   6      161.72      162.37       11.65 o   0.1347E-02
   0  -7   6      129.47      121.74        9.99 o   0.1784E-02
   1  -7   6        8.01        3.60        4.24 o   0.2854E-01
   2  -7   6      291.75      280.27       12.31 o   0.7566E-03
   3  -7   6      208.03      237.57       13.44 o   0.9255E-03
   4  -7   6      454.59      461.47       16.88 o   0.4377E-03
   5  -7   6       58.16       41.52        9.79 o   0.3776E-02
   6  -7   6      594.36      588.55       44.81 o   0.2121E-03
   7  -7   6      284.70      279.98       31.48 o   0.4718E-03
   8  -7   6      600.72      551.43       49.17 o   0.2020E-03
   9  -7   6      297.61      325.18       33.75 o   0.4166E-03
  -6  -6   6       14.87       13.77        8.71 o   0.7846E-02
  -5  -6   6       34.02       26.74        9.59 o   0.5129E-02
  -4  -6   6      116.44      101.30       13.35 o   0.1783E-02
  -3  -6   6      594.23      601.86       25.47 o   0.2985E-03
  -2  -6   6       55.06       53.87        8.34 o   0.3676E-02
  -1  -6   6     1317.76     1346.13       40.27 o   0.1045E-03
   0  -6   6     2627.27     2614.54       60.04 o   0.3933E-04
   1  -6   6      882.80      934.89       31.45 o   0.1740E-03
   2  -6   6      313.82      315.82       12.28 o   0.6947E-03
   3  -6   6      116.20      125.45        7.75 o   0.1903E-02
   4  -6   6     1093.81     1108.61       30.02 o   0.1442E-03
   5  -6   6      206.58      217.86       14.38 o   0.9608E-03
   6  -6   6      140.11      128.32       13.86 o   0.1451E-02
   7  -6   6      147.14      140.80       15.05 o   0.1319E-02
   8  -6   6      138.70      118.97       24.52 o   0.9379E-03
   9  -6   6       80.01       53.45       20.50 o   0.1554E-02
  -7  -5   6       15.12        6.76        8.92 o   0.8648E-02
  -6  -5   6      243.87      250.56       19.00 o   0.7601E-03
  -5  -5   6      290.98      338.32       18.45 o   0.6100E-03
  -4  -5   6       70.57       74.92       10.48 o   0.2626E-02
  -3  -5   6      219.07      272.12       14.12 o   0.8184E-03
  -2  -5   6      231.10      243.48       13.20 o   0.8940E-03
  -1  -5   6      131.63       92.21        9.43 o   0.2040E-02
   0  -5   6      793.27      771.81       21.92 o   0.2277E-03
   1  -5   6      103.44       93.41        8.37 o   0.2344E-02
   2  -5   6        6.19        0.86        2.90 o   0.5878E-01
   3  -5   6      193.58      193.12        9.38 o   0.1196E-02
   4  -5   6      188.40      208.36       13.23 o   0.1038E-02
   5  -5   6      141.63      119.40       12.87 o   0.1564E-02
   6  -5   6      360.74      370.82       20.56 o   0.5127E-03
   7  -5   6      316.87      305.78       19.56 o   0.6064E-03
   8  -5   6      593.97      540.44       30.14 o   0.2920E-03
   9  -5   6      213.90      198.72       19.27 o   0.8635E-03
  10  -5   6      146.39       78.73       27.55 o   0.8853E-03
  -8  -4   6        2.52        0.28       14.31 o   0.6063E-03
  -7  -4   6       36.31       42.56       10.32 o   0.4122E-02
  -6  -4   6        2.52        2.02       10.29 o   0.1386E-02
  -5  -4   6        5.75        2.52        5.67 o   0.2261E-01
  -4  -4   6      335.15      402.86       17.83 o   0.5216E-03
  -3  -4   6      168.49      150.74       12.06 o   0.1349E-02
  -2  -4   6     1619.81     1648.87       46.61 o   0.7812E-04
  -1  -4   6      747.38      759.75       20.59 o   0.2396E-03
   0  -4   6     2244.77     2147.65       50.96 o   0.5239E-04
   1  -4   6      927.79      868.82       24.30 o   0.1928E-03
   2  -4   6     2074.44     2056.21       47.70 o   0.5791E-04
   3  -4   6      295.67      237.12       11.41 o   0.8612E-03
   4  -4   6       84.41       80.04        9.02 o   0.2635E-02
   5  -4   6      237.80      240.14       14.97 o   0.8682E-03
   6  -4   6      251.19      242.41       16.69 o   0.7992E-03
   7  -4   6      155.85      132.69       13.60 o   0.1403E-02
   8  -4   6       91.24       59.67       13.24 o   0.2334E-02
   9  -4   6      183.83      146.82       17.42 o   0.1126E-02
  10  -4   6      172.10      122.82       19.46 o   0.1127E-02
  -8  -3   6      623.62      685.57       30.57 o   0.2502E-03
  -7  -3   6      330.90      372.97       20.49 o   0.5276E-03
  -6  -3   6      201.62      220.71       15.89 o   0.9191E-03
  -5  -3   6      133.85      156.94       12.44 o   0.1426E-02
  -4  -3   6      207.15      244.75       13.82 o   0.9088E-03
  -3  -3   6      402.71      434.00       18.00 o   0.4671E-03
  -2  -3   6     1591.63     1546.33       44.76 o   0.8326E-04
  -1  -3   6        6.34       13.26        2.82 o   0.2089E-01
   0  -3   6     2826.02     2370.17       62.26 o   0.4031E-04
   1  -3   6     2146.43     1840.86       48.51 o   0.6168E-04
   2  -3   6    10391.00     9422.09      214.43 o   0.3895E-05
   3  -3   6     2711.98     2644.63       60.77 o   0.3843E-04
   4  -3   6      173.45      171.82       12.31 o   0.1247E-02
   5  -3   6       25.01       21.84        6.66 o   0.8173E-02
   6  -3   6      881.62      899.43       35.56 o   0.1709E-03
   7  -3   6      102.90       87.14       12.66 o   0.1999E-02
   8  -3   6      330.86      316.92       21.09 o   0.5701E-03
   9  -3   6       72.92       48.60       12.51 o   0.2768E-02
  -9  -2   6       18.50        8.79        9.61 o   0.7498E-02
  -8  -2   6       12.02        3.16        7.60 o   0.1265E-01
  -7  -2   6       10.76       15.95        7.15 o   0.1002E-01
  -6  -2   6      263.50      337.94       16.91 o   0.6426E-03
  -5  -2   6       33.38       28.56        8.03 o   0.5696E-02
  -4  -2   6      558.18      660.96       22.60 o   0.2898E-03
  -3  -2   6        9.41        4.15        3.35 o   0.3082E-01
  -2  -2   6      557.86      589.26       16.60 o   0.3381E-03
  -1  -2   6        3.72        3.83        4.71 o   0.2809E-01
   0  -2   6     1542.73     1589.03       35.94 o   0.8713E-04
   1  -2   6     3796.50     3645.53       81.41 o   0.2213E-04
   2  -2   6     3830.98     3421.83      108.05 o   0.2082E-04
   3  -2   6       23.56       16.09        5.90 o   0.9798E-02
   4  -2   6      204.59      211.86       13.20 o   0.1005E-02
   5  -2   6       21.98       13.82        6.29 o   0.1044E-01
   6  -2   6      629.87      608.85       28.46 o   0.2744E-03
   7  -2   6      114.78       98.25       13.32 o   0.1787E-02
   8  -2   6       48.76       32.72       10.22 o   0.4182E-02
   9  -2   6      227.08      161.40       24.52 o   0.7734E-03
 -10  -1   6      277.78      339.28       27.08 o   0.5001E-03
  -9  -1   6      257.39      247.60       19.55 o   0.7344E-03
  -8  -1   6      197.14      195.10       16.13 o   0.9834E-03
  -7  -1   6      254.74      285.61       17.40 o   0.7049E-03
  -6  -1   6      447.56      446.34       21.59 o   0.4213E-03
  -5  -1   6      451.15      474.84       19.95 o   0.4086E-03
  -4  -1   6       10.22        2.81        3.75 o   0.3235E-01
  -3  -1   6      810.60      774.94       21.92 o   0.2287E-03
  -2  -1   6      745.94      700.28       20.45 o   0.2591E-03
  -1  -1   6        7.09        5.07        2.66 o   0.3401E-01
   0  -1   6     1040.17     1001.16       25.77 o   0.1625E-03
   1  -1   6     6437.72     5924.65      134.43 o   0.9222E-05
   2  -1   6     4631.93     4195.88      128.92 o   0.1496E-04
   3  -1   6      794.63      821.51       29.92 o   0.2005E-03
   4  -1   6     2307.80     2453.52       71.35 o   0.4159E-04
   5  -1   6     1632.15     1651.07       55.14 o   0.7302E-04
   6  -1   6      144.55      155.08       13.33 o   0.1347E-02
   7  -1   6       18.69        1.66        6.39 o   0.1521E-01
   8  -1   6       39.28        8.82        9.54 o   0.6413E-02
   9  -1   6       61.77       44.37       15.08 o   0.2428E-02
 -10   0   6       60.40       54.69       17.77 o   0.1956E-02
  -9   0   6        5.32        1.78        6.37 o   0.1947E-01
  -8   0   6       82.04       88.61       11.24 o   0.2281E-02
  -7   0   6      486.43      563.62       22.55 o   0.3442E-03
  -6   0   6      404.01      423.13       19.20 o   0.4623E-03
  -5   0   6      691.19      704.31       20.82 o   0.2642E-03
  -4   0   6       15.71       24.08        3.88 o   0.1124E-01
  -3   0   6       66.57      112.20        5.41 o   0.2487E-02
  -2   0   6      124.76      141.34        6.67 o   0.1790E-02
  -1   0   6     1531.87     1584.52       35.99 o   0.8769E-04
   0   0   6     1249.63     1288.36       33.01 o   0.1168E-03
   1   0   6      187.13      201.48        7.95 o   0.1193E-02
   2   0   6      228.43      215.44       12.86 o   0.9971E-03
   3   0   6       30.12       31.08        6.33 o   0.6313E-02
   4   0   6      471.63      403.92       21.89 o   0.4398E-03
   5   0   6       58.12       40.99        8.97 o   0.4108E-02
   6   0   6       69.76       45.29       10.38 o   0.3341E-02
   7   0   6      488.93      489.98       25.94 o   0.3570E-03
   8   0   6      262.36      278.26       26.01 o   0.5712E-03
 -10   1   6      465.01      464.31       36.86 o   0.3012E-03
  -9   1   6      348.74      371.04       30.37 o   0.4161E-03
  -8   1   6      328.28      356.09       18.51 o   0.5732E-03
  -7   1   6        7.01        4.42        5.82 o   0.1790E-01
  -6   1   6      745.76      786.27       27.11 o   0.2219E-03
  -5   1   6      116.42      115.80        7.52 o   0.2053E-02
  -4   1   6       46.70       29.88        4.93 o   0.6862E-02
  -3   1   6      176.74      133.52        9.30 o   0.1582E-02
  -2   1   6      486.48      505.66       14.75 o   0.4065E-03
  -1   1   6     1947.03     1924.78       44.65 o   0.6356E-04
   0   1   6     1644.03     1589.04       38.91 o   0.8385E-04
   1   1   6      985.77      997.51       27.39 o   0.1672E-03
   2   1   6     3387.57     3074.94       75.16 o   0.2819E-04
   3   1   6     4682.25     4604.92      133.09 o   0.1361E-04
   4   1   6     1730.01     1716.02       73.90 o   0.5922E-04
   5   1   6      104.14       87.52       12.30 o   0.2037E-02
   6   1   6      859.20      787.82       48.10 o   0.1585E-03
   7   1   6      555.18      586.05       38.44 o   0.2485E-03
   8   1   6       11.96        0.66       10.51 o   0.7968E-02
 -10   2   6       59.67       39.88       17.51 o   0.2123E-02
  -9   2   6       43.61       47.38       14.52 o   0.2662E-02
  -8   2   6     1072.27     1066.04       55.23 o   0.1142E-03
  -7   2   6        2.18        2.01       11.84 o   0.9056E-03
  -6   2   6      657.50      728.59       20.75 o   0.2615E-03
  -5   2   6     1906.82     1828.28       52.28 o   0.6416E-04
  -4   2   6     1490.59     1609.31       36.22 o   0.8826E-04
  -3   2   6       91.73       49.92        5.78 o   0.3926E-02
  -2   2   6     3352.37     3199.15       73.38 o   0.2731E-04
  -1   2   6      234.90      238.61        9.76 o   0.9420E-03
   0   2   6      138.66      113.71        7.27 o   0.1968E-02
   1   2   6      119.05       99.40        6.84 o   0.2270E-02
   2   2   6      613.68      601.04       19.50 o   0.3128E-03
   3   2   6       16.04        8.80        6.86 o   0.1191E-01
   4   2   6      807.30      798.36       42.20 o   0.1756E-03
   5   2   6      395.30      441.95       28.19 o   0.3880E-03
   6   2   6       27.66       30.85       11.00 o   0.4528E-02
   7   2   6      117.94      124.78       19.52 o   0.1198E-02
 -10   3   6       22.94       31.29       13.63 o   0.3492E-02
  -9   3   6      611.49      625.06       40.50 o   0.2243E-03
  -8   3   6      248.27      274.40       23.58 o   0.6272E-03
  -7   3   6       73.05       74.36       10.03 o   0.2755E-02
  -6   3   6      166.44      155.60       12.92 o   0.1322E-02
  -5   3   6      643.86      641.69       25.57 o   0.2733E-03
  -4   3   6      152.80      129.63        7.66 o   0.1713E-02
  -3   3   6      447.31      374.24       14.27 o   0.5235E-03
  -2   3   6      211.36      240.47        8.91 o   0.1016E-02
  -1   3   6      729.98      709.60       27.07 o   0.2400E-03
   0   3   6     1416.19     1514.92       35.75 o   0.9539E-04
   1   3   6      505.41      548.03       16.78 o   0.3700E-03
   2   3   6     1634.63     1631.32       44.84 o   0.7960E-04
   3   3   6      836.00      916.46       34.62 o   0.1725E-03
   4   3   6      216.32      193.33       16.67 o   0.9326E-03
   5   3   6       33.62       41.94        9.06 o   0.4537E-02
   6   3   6       42.72       55.03       11.70 o   0.3088E-02
   7   3   6       49.94       47.21       14.48 o   0.2599E-02
 -10   4   6      228.40      182.25       28.96 o   0.6303E-03
  -9   4   6      183.81      184.85       24.56 o   0.7748E-03
  -8   4   6      504.74      510.81       25.38 o   0.3497E-03
  -7   4   6     2480.14     2613.82       76.63 o   0.3793E-04
  -6   4   6     1057.55     1070.89       38.52 o   0.1366E-03
  -5   4   6      665.54      699.93       26.81 o   0.2470E-03
  -4   4   6      479.81      523.86       21.02 o   0.3636E-03
  -3   4   6     1779.09     1921.18       54.86 o   0.6238E-04
  -2   4   6      299.53      228.14       11.21 o   0.8837E-03
  -1   4   6       19.62        9.83        4.21 o   0.1595E-01
   0   4   6      161.10      107.94        8.77 o   0.1897E-02
   1   4   6      657.41      612.11       21.36 o   0.2979E-03
   2   4   6      206.36      241.92       11.39 o   0.9750E-03
   3   4   6      106.04      116.75       12.88 o   0.1743E-02
   4   4   6      191.28      373.68       25.12 o   0.5336E-03
   6   4   6      514.39      526.23       36.39 o   0.2836E-03
 -10   5   6        2.90        3.97       19.30 o   0.2425E-03
  -9   5   6       60.70       62.67       16.10 o   0.2077E-02
  -8   5   6      118.64      105.13       13.98 o   0.1672E-02
  -7   5   6       32.14       24.34        7.58 o   0.6537E-02
  -6   5   6      704.12      750.23       29.66 o   0.2295E-03
  -5   5   6       97.24       68.05       10.33 o   0.2629E-02
  -4   5   6      583.76      638.98       24.64 o   0.2865E-03
  -3   5   6      952.26      960.37       34.67 o   0.1596E-03
  -2   5   6     1422.71     1307.65       46.58 o   0.9844E-04
  -1   5   6     1438.28     1386.11       40.11 o   0.9962E-04
   0   5   6     1635.68     1825.41       41.77 o   0.7404E-04
   1   5   6      385.57      395.78       15.54 o   0.5257E-03
   2   5   6      414.16      393.01       16.83 o   0.5152E-03
   3   5   6      255.91      157.61       30.80 o   0.5961E-03
   4   5   6       86.59       50.10       16.23 o   0.2034E-02
 -10   6   6       69.67       82.43       17.21 o   0.1759E-02
  -9   6   6      239.25      251.62       19.81 o   0.7315E-03
  -8   6   6      723.08      697.55       32.95 o   0.2278E-03
  -7   6   6      946.45      968.95       38.01 o   0.1564E-03
  -6   6   6     1017.57     1117.12       39.11 o   0.1369E-03
  -5   6   6       61.43       68.29        9.17 o   0.2980E-02
  -4   6   6      209.16      255.05       14.03 o   0.8610E-03
  -3   6   6       18.45       10.47        5.05 o   0.1512E-01
  -2   6   6      270.03      256.16       15.91 o   0.7806E-03
  -1   6   6      511.32      534.35       23.24 o   0.3527E-03
   0   6   6       60.10       43.87       10.81 o   0.3545E-02
   1   6   6      207.67      218.51       11.93 o   0.1012E-02
   2   6   6      117.30      116.56       12.92 o   0.1684E-02
   4   6   6      148.91      109.80       21.06 o   0.1113E-02
 -10   7   6      317.81      321.88       35.16 o   0.3983E-03
  -9   7   6       52.75       50.87       11.84 o   0.3114E-02
  -8   7   6       47.59       65.42       10.76 o   0.3058E-02
  -7   7   6       86.07       72.48       12.18 o   0.2424E-02
  -6   7   6      715.50      708.47       31.70 o   0.2302E-03
  -5   7   6      678.76      674.31       29.93 o   0.2489E-03
  -4   7   6     1711.75     1723.58       57.42 o   0.6948E-04
  -3   7   6      834.59      851.19       33.53 o   0.1871E-03
  -2   7   6       10.04        6.68        5.37 o   0.1775E-01
  -1   7   6       13.61        2.65        5.63 o   0.1832E-01
   0   7   6      991.47     1003.71       38.08 o   0.1496E-03
   1   7   6      444.74      413.40       22.47 o   0.4348E-03
 -10   8   6      225.54      194.74       33.45 o   0.5304E-03
  -9   8   6      109.40      127.23       15.76 o   0.1451E-02
  -8   8   6      175.41      194.05       17.19 o   0.9841E-03
  -7   8   6      107.52      125.23       14.04 o   0.1526E-02
  -6   8   6      513.94      594.47       26.85 o   0.3073E-03
  -5   8   6     1639.80     1695.12       57.31 o   0.7207E-04
  -4   8   6       86.84       81.11       11.59 o   0.2294E-02
  -3   8   6      196.73      169.43       15.17 o   0.1126E-02
  -2   8   6      331.97      320.96       19.63 o   0.6038E-03
  -1   8   6      134.39      109.77       13.72 o   0.1634E-02
   0   8   6      874.32      817.35       36.13 o   0.1830E-03
   1   8   6      101.02       89.52       15.68 o   0.1679E-02
  -9   9   6      168.69      123.97       28.66 o   0.7568E-03
  -8   9   6      127.49      113.81       16.25 o   0.1464E-02
  -7   9   6       72.08       72.13       12.26 o   0.2444E-02
  -6   9   6      273.34      275.92       19.90 o   0.6836E-03
  -5   9   6     1039.48     1017.16       42.67 o   0.1392E-03
  -4   9   6     1463.83     1424.54       53.84 o   0.8736E-04
  -3   9   6       11.26        2.55        5.90 o   0.1819E-01
  -2   9   6      682.54      634.75       31.83 o   0.2518E-03
  -1   9   6      166.74      150.21       16.19 o   0.1194E-02
   0   9   6      331.31      278.97       20.97 o   0.6309E-03
   1   9   6      144.68      103.31       19.95 o   0.1233E-02
  -7  10   6       68.65       46.25       12.47 o   0.2833E-02
  -6  10   6       88.83      100.88       14.39 o   0.1772E-02
  -5  10   6       92.40       84.20       14.41 o   0.1916E-02
  -4  10   6      121.42       99.35       15.25 o   0.1602E-02
  -3  10   6       17.62       10.43        6.86 o   0.1090E-01
  -2  10   6      239.19      194.71       19.76 o   0.8472E-03
  -1  10   6      132.83      115.59       15.77 o   0.1460E-02
   0  10   6       44.38       59.73       14.44 o   0.2443E-02
  -5  11   6       68.90       64.46       12.16 o   0.2622E-02
  -4  11   6      764.94      742.77       37.68 o   0.2021E-03
  -3  11   6      966.61      848.65       43.28 o   0.1591E-03
  -2  11   6      158.58      125.42       17.62 o   0.1238E-02
  -1  11   6      157.37      101.96       24.22 o   0.9946E-03
   1 -12   7      976.45     1044.92       54.34 o   0.1205E-03
   2 -12   7      651.21      710.72       40.41 o   0.2073E-03
   3 -12   7       66.30       36.50       15.12 o   0.2530E-02
   6 -12   7      284.53      266.95       35.54 o   0.4294E-03
  -2 -11   7       34.98       14.93       12.43 o   0.4388E-02
  -1 -11   7      116.96      114.78       21.19 o   0.1167E-02
   0 -11   7      106.28      115.51       19.69 o   0.1253E-02
   1 -11   7       36.35        9.79       12.30 o   0.4616E-02
   2 -11   7       86.63       78.46       15.68 o   0.1862E-02
   3 -11   7      401.79      435.82       28.62 o   0.3847E-03
   5 -11   7      453.18      511.04       42.42 o   0.2565E-03
   6 -11   7      368.69      378.47       39.13 o   0.3279E-03
   7 -11   7      395.81      376.03       42.50 o   0.2973E-03
  -3 -10   7       80.43       64.80       17.77 o   0.1771E-02
  -2 -10   7      119.97      104.17       14.81 o   0.1597E-02
  -1 -10   7       76.65       70.24       11.72 o   0.2499E-02
   0 -10   7       17.66        4.80        6.39 o   0.1353E-01
   1 -10   7      222.00      223.03       14.30 o   0.9528E-03
   3 -10   7      127.04      124.48       16.62 o   0.1342E-02
   4 -10   7       40.41       46.11       15.89 o   0.2434E-02
   5 -10   7      257.84      271.85       30.20 o   0.5094E-03
   6 -10   7       61.34       66.17       20.50 o   0.1544E-02
   7 -10   7      165.74      178.43       30.29 o   0.6440E-03
  -4  -9   7       46.05       38.36       10.92 o   0.3846E-02
  -3  -9   7       23.96       11.05        8.01 o   0.8689E-02
  -2  -9   7       15.78        6.05        7.26 o   0.1193E-01
  -1  -9   7       27.08       23.16        7.52 o   0.7035E-02
   0  -9   7       16.36        4.38        5.23 o   0.1733E-01
   1  -9   7      954.84     1018.53       33.15 o   0.1581E-03
   2  -9   7      472.21      474.98       20.33 o   0.4057E-03
   3  -9   7      125.76      123.35        9.46 o   0.1848E-02
   4  -9   7      456.85      443.13       37.55 o   0.3000E-03
   5  -9   7      389.06      433.21       36.01 o   0.3272E-03
   6  -9   7       88.29       70.14       21.57 o   0.1360E-02
   7  -9   7       14.95        0.94       15.38 o   0.3917E-02
   8  -9   7      192.61      161.24       32.64 o   0.5890E-03
  -5  -8   7       33.36       33.16       10.79 o   0.4283E-02
  -4  -8   7      259.18      273.55       19.86 o   0.6860E-03
  -3  -8   7      629.32      628.75       29.04 o   0.2707E-03
  -2  -8   7      110.70      105.46       12.38 o   0.1844E-02
  -1  -8   7        9.97        2.60        5.30 o   0.2162E-01
   0  -8   7      424.41      452.03       19.33 o   0.4372E-03
   1  -8   7      243.18      264.22       13.37 o   0.8351E-03
   2  -8   7      329.20      343.97       13.76 o   0.6221E-03
   3  -8   7      537.41      601.70       18.95 o   0.3348E-03
   4  -8   7      291.48      339.45       18.03 o   0.6099E-03
   5  -8   7      495.51      482.83       40.67 o   0.2648E-03
   6  -8   7     1087.30     1136.25       69.24 o   0.9115E-04
   7  -8   7     1018.27      986.27       68.56 o   0.1009E-03
   8  -8   7      356.72      324.76       39.60 o   0.3449E-03
  -5  -7   7      102.22       90.76       14.94 o   0.1779E-02
  -4  -7   7       74.43       66.33       12.49 o   0.2443E-02
  -3  -7   7       90.96      103.95       12.22 o   0.1959E-02
  -2  -7   7      277.64      301.68       16.41 o   0.6923E-03
  -1  -7   7       53.65       40.31        8.20 o   0.4255E-02
   0  -7   7      495.87      526.03       20.42 o   0.3664E-03
   1  -7   7     1118.57     1138.34       30.46 o   0.1380E-03
   2  -7   7     1321.42     1428.48       34.59 o   0.1039E-03
   3  -7   7      540.53      565.34       18.62 o   0.3496E-03
   4  -7   7      575.80      602.45       26.25 o   0.2954E-03
   5  -7   7       20.91       13.90        7.39 o   0.8974E-02
   6  -7   7      181.29      165.11       26.70 o   0.7355E-03
   7  -7   7       26.48       22.16       14.65 o   0.3391E-02
   8  -7   7       63.09       30.47       19.05 o   0.1968E-02
   9  -7   7       63.01       20.74       18.58 o   0.2134E-02
  -6  -6   7      143.27      128.33       16.92 o   0.1285E-02
  -5  -6   7      611.81      655.56       29.44 o   0.2657E-03
  -4  -6   7      120.70      138.68       13.36 o   0.1477E-02
  -3  -6   7      102.78       88.10       11.51 o   0.2115E-02
  -2  -6   7      202.50      242.54       13.12 o   0.9391E-03
  -1  -6   7       85.01       79.07        9.00 o   0.2645E-02
   0  -6   7      294.70      319.15       14.38 o   0.6725E-03
   1  -6   7       16.10       12.61        3.97 o   0.1539E-01
   2  -6   7      118.32      126.30        7.91 o   0.1909E-02
   3  -6   7      104.31       78.33        7.55 o   0.2659E-02
   4  -6   7      312.96      285.06       17.79 o   0.6746E-03
   5  -6   7       44.85       38.83        9.14 o   0.4316E-02
   6  -6   7      490.45      509.15       24.94 o   0.3519E-03
   7  -6   7      679.43      656.42       32.08 o   0.2417E-03
   8  -6   7      528.47      511.16       29.16 o   0.3214E-03
   9  -6   7      645.87      600.81       52.71 o   0.1806E-03
  -7  -5   7      131.42      145.35       16.65 o   0.1273E-02
  -6  -5   7       19.29       10.43        8.80 o   0.8132E-02
  -5  -5   7      474.86      476.12       24.46 o   0.3772E-03
  -4  -5   7       24.52       25.33        7.60 o   0.6569E-02
  -3  -5   7      842.69      848.06       31.43 o   0.1889E-03
  -2  -5   7      318.54      350.52       16.21 o   0.6029E-03
  -1  -5   7     2161.34     2215.12       59.36 o   0.5055E-04
   0  -5   7      304.28      365.87       12.01 o   0.6312E-03
   1  -5   7      751.47      769.00       21.63 o   0.2369E-03
   2  -5   7       60.00       56.45        7.97 o   0.3626E-02
   3  -5   7      113.24      125.74       10.48 o   0.1787E-02
   4  -5   7       17.17       13.12        5.70 o   0.1174E-01
   5  -5   7      325.90      326.79       18.99 o   0.5916E-03
   6  -5   7       30.54       12.72        8.00 o   0.7568E-02
   7  -5   7       70.35       44.58       11.52 o   0.3101E-02
   8  -5   7       68.52       36.12       12.77 o   0.3046E-02
   9  -5   7      130.99       86.06       16.97 o   0.1537E-02
  -8  -4   7       23.28       14.50        9.96 o   0.6337E-02
  -7  -4   7      205.70      194.65       18.76 o   0.9074E-03
  -6  -4   7      309.72      340.03       19.85 o   0.5778E-03
  -5  -4   7       60.40       70.62       10.42 o   0.2854E-02
  -4  -4   7      174.15      182.96       13.71 o   0.1129E-02
  -3  -4   7       34.92       39.03        7.43 o   0.5373E-02
  -2  -4   7      746.83      720.05       26.72 o   0.2361E-03
  -1  -4   7      102.39       89.15        6.94 o   0.2491E-02
   0  -4   7       39.30       24.24        4.66 o   0.8186E-02
   1  -4   7       31.41       21.09        4.35 o   0.9308E-02
   2  -4   7      282.64      272.74       11.26 o   0.8013E-03
   3  -4   7     8078.54     7618.52      220.47 o   0.5332E-05
   4  -4   7      122.53      107.87       11.48 o   0.1792E-02
   5  -4   7      178.77      166.93       13.61 o   0.1187E-02
   6  -4   7       36.27       20.45        8.30 o   0.6144E-02
   7  -4   7      240.71      214.40       17.08 o   0.8693E-03
   8  -4   7       81.03       76.87       13.02 o   0.2184E-02
   9  -4   7      230.58      196.88       19.60 o   0.8460E-03
  -8  -3   7       20.57       13.76        9.54 o   0.6717E-02
  -7  -3   7        6.62        0.11        7.14 o   0.1697E-01
  -6  -3   7      352.75      462.55       20.60 o   0.4517E-03
  -5  -3   7      861.74      959.44       32.79 o   0.1721E-03
  -4  -3   7      871.50      862.57       31.75 o   0.1858E-03
  -3  -3   7      697.56      792.53       25.92 o   0.2253E-03
  -2  -3   7     2294.81     2273.31       53.08 o   0.4870E-04
  -1  -3   7     1114.13     1155.32       28.43 o   0.1379E-03
   0  -3   7        3.99        8.40        5.57 o   0.1850E-01
   1  -3   7      341.25      411.58       12.11 o   0.5560E-03
   2  -3   7    11443.06    10387.00      236.11 o   0.3250E-05
   3  -3   7      685.15      675.87       27.56 o   0.2475E-03
   4  -3   7       24.99       23.82        6.25 o   0.8008E-02
   5  -3   7      124.84      102.98       12.07 o   0.1809E-02
   6  -3   7       14.27        2.02        6.55 o   0.1539E-01
   7  -3   7      268.69      222.14       18.85 o   0.7739E-03
   8  -3   7       36.76       16.10        9.42 o   0.5815E-02
   9  -3   7      422.59      379.53       26.37 o   0.4339E-03
  -9  -2   7      128.43       95.84       16.95 o   0.1481E-02
  -8  -2   7      138.23      136.91       15.94 o   0.1312E-02
  -7  -2   7      383.83      437.75       21.69 o   0.4472E-03
  -6  -2   7      207.84      253.25       15.39 o   0.8524E-03
  -5  -2   7        8.20        3.59        6.39 o   0.1712E-01
  -4  -2   7      339.47      341.81       17.34 o   0.5807E-03
  -3  -2   7        1.92       12.06        5.63 o   0.3242E-02
  -2  -2   7        6.59        8.06        3.15 o   0.2686E-01
  -1  -2   7      898.50      906.44       24.04 o   0.1895E-03
   0  -2   7      320.34      371.22       11.35 o   0.6192E-03
   1  -2   7      708.95      662.55       19.56 o   0.2791E-03
   2  -2   7       21.46       10.75        5.74 o   0.1184E-01
   3  -2   7      274.73      315.87       15.65 o   0.6767E-03
   4  -2   7      430.67      436.58       21.05 o   0.4307E-03
   5  -2   7      368.51      331.12       20.24 o   0.5427E-03
   6  -2   7       99.25       69.24       12.07 o   0.2358E-02
   7  -2   7       24.82        9.50        7.94 o   0.8927E-02
   8  -2   7       99.93       80.23       13.93 o   0.1988E-02
   9  -2   7       16.32        0.88       10.34 o   0.7790E-02
  -9  -1   7       10.42       11.44        7.82 o   0.1001E-01
  -8  -1   7       88.12       67.83       12.91 o   0.2332E-02
  -7  -1   7      458.18      442.56       23.11 o   0.4168E-03
  -6  -1   7       57.73       58.37       10.04 o   0.3246E-02
  -5  -1   7      581.58      598.89       24.34 o   0.3038E-03
  -4  -1   7      509.54      588.71       20.91 o   0.3316E-03
  -3  -1   7     5842.05     5776.65      124.21 o   0.1026E-04
  -2  -1   7      629.06      623.38       18.63 o   0.3061E-03
  -1  -1   7     2313.51     2179.28       52.98 o   0.5076E-04
   0  -1   7      114.37      148.33        6.80 o   0.1708E-02
   1  -1   7      154.95      282.93        7.21 o   0.9775E-03
   2  -1   7      232.10      161.33       13.50 o   0.1139E-02
   3  -1   7      531.56      538.53       23.19 o   0.3395E-03
   4  -1   7       55.38       34.97        8.82 o   0.4463E-02
   5  -1   7      208.73      164.75       14.82 o   0.1119E-02
   6  -1   7       77.59       45.48       11.03 o   0.3139E-02
   7  -1   7       42.25       22.56        9.00 o   0.5458E-02
   8  -1   7       64.18       36.61       11.66 o   0.3358E-02
  -9   0   7      496.66      504.31       38.23 o   0.2748E-03
  -8   0   7      258.52      286.55       17.89 o   0.7078E-03
  -7   0   7      341.03      376.39       18.58 o   0.5378E-03
  -6   0   7      104.68       98.74       10.92 o   0.2018E-02
  -5   0   7      355.74      366.17       17.16 o   0.5556E-03
  -4   0   7       32.75       28.09        4.64 o   0.8372E-02
  -3   0   7      272.53      280.39       10.94 o   0.8140E-03
  -2   0   7      182.57      194.64        8.50 o   0.1236E-02
  -1   0   7      593.63      558.87       17.48 o   0.3430E-03
   0   0   7       15.68        2.05        3.80 o   0.2665E-01
   1   0   7     1868.84     1893.31       43.63 o   0.6647E-04
   2   0   7      973.98     1041.87       35.26 o   0.1488E-03
   3   0   7     2365.42     2500.31       72.91 o   0.3993E-04
   4   0   7     1171.84     1182.52       42.74 o   0.1176E-03
   5   0   7      516.65      508.44       25.45 o   0.3419E-03
   6   0   7      113.86       71.92       13.77 o   0.2028E-02
   7   0   7       38.77       27.40        9.24 o   0.5021E-02
   8   0   7      328.36      303.14       29.43 o   0.4710E-03
 -10   1   7       19.14        0.59       12.69 o   0.5393E-02
  -9   1   7      256.47      243.27       29.52 o   0.5447E-03
  -8   1   7      365.23      355.89       29.82 o   0.4232E-03
  -7   1   7      561.63      599.52       24.06 o   0.3058E-03
  -6   1   7       90.79      102.94       10.04 o   0.2136E-02
  -5   1   7     3132.76     3181.46       70.94 o   0.2928E-04
  -4   1   7      459.84      429.10       15.21 o   0.4722E-03
  -3   1   7      252.97      319.05       11.72 o   0.7296E-03
  -2   1   7     2579.02     2482.21       58.28 o   0.4147E-04
  -1   1   7     3554.13     3226.58       77.96 o   0.2610E-04
   0   1   7      471.20      422.66       15.57 o   0.4665E-03
   1   1   7      855.52      839.02       24.01 o   0.2060E-03
   2   1   7      998.30      944.11       37.10 o   0.1572E-03
   3   1   7       33.13       10.38        7.73 o   0.7960E-02
   4   1   7       83.45       88.06       10.74 o   0.2296E-02
   5   1   7      335.02      310.31       25.63 o   0.5142E-03
   6   1   7      113.37      126.18       12.82 o   0.1629E-02
   7   1   7      494.14      501.75       35.28 o   0.2944E-03
   8   1   7       68.18       57.51       17.00 o   0.1989E-02
 -10   2   7       12.30       15.42       11.32 o   0.5602E-02
  -9   2   7      192.61      195.03       26.01 o   0.7111E-03
  -8   2   7      150.15      137.28       21.70 o   0.9927E-03
  -7   2   7       26.83       27.14       10.55 o   0.4747E-02
  -6   2   7     1959.53     1919.03       61.29 o   0.5787E-04
  -5   2   7      278.06      297.37       13.88 o   0.7360E-03
  -4   2   7      118.77       96.19        7.30 o   0.2300E-02
  -3   2   7       81.77      101.20        6.09 o   0.2638E-02
  -2   2   7      527.29      407.93       16.36 o   0.4528E-03
  -1   2   7      616.14      652.71       18.84 o   0.2966E-03
   0   2   7      468.26      493.61       15.58 o   0.4249E-03
   1   2   7     1027.30     1047.54       28.35 o   0.1557E-03
   2   2   7       23.28       37.86        6.90 o   0.5939E-02
   3   2   7      401.43      468.59       21.71 o   0.4112E-03
   4   2   7      348.54      321.31       21.73 o   0.5373E-03
   5   2   7      168.64      180.60       17.27 o   0.1029E-02
   6   2   7      100.17       69.78       16.07 o   0.1820E-02
   7   2   7      114.10       65.03       20.50 o   0.1422E-02
 -10   3   7      287.14      252.10       32.25 o   0.4823E-03
  -9   3   7      710.03      801.70       45.11 o   0.1747E-03
  -8   3   7      559.50      532.85       36.99 o   0.2672E-03
  -7   3   7      243.46      238.50       15.74 o   0.8344E-03
  -6   3   7      307.07      289.12       17.25 o   0.6581E-03
  -5   3   7     2041.46     2044.21       62.73 o   0.5369E-04
  -4   3   7      826.46      958.29       30.43 o   0.1771E-03
  -3   3   7      109.03      135.45        6.51 o   0.1862E-02
  -2   3   7       44.94       12.70        5.04 o   0.1008E-01
  -1   3   7      139.03      121.00        7.96 o   0.1840E-02
   0   3   7      140.28      134.56        8.13 o   0.1718E-02
   1   3   7       27.88       17.73        4.94 o   0.1018E-01
   2   3   7      299.83      303.74       21.06 o   0.6095E-03
   3   3   7      907.08     1897.48       60.53 o   0.7511E-04
   4   3   7      432.20      705.67       39.98 o   0.2284E-03
   5   3   7       94.45       90.56       14.46 o   0.1829E-02
   6   3   7      394.27      340.13       31.10 o   0.4171E-03
   7   3   7      186.37      177.05       25.20 o   0.7592E-03
 -10   4   7       55.66       53.95       17.17 o   0.2018E-02
  -9   4   7      137.46      135.16       22.85 o   0.9899E-03
  -8   4   7       16.40        4.99        7.47 o   0.1180E-01
  -7   4   7       56.17       35.80        9.18 o   0.4264E-02
  -6   4   7      186.99      189.94       13.50 o   0.1111E-02
  -5   4   7       27.64       21.30        7.07 o   0.7550E-02
  -4   4   7       53.67       32.29        7.63 o   0.5132E-02
  -3   4   7       22.75       24.84        5.40 o   0.8806E-02
  -2   4   7       48.27       54.94        5.35 o   0.4452E-02
  -1   4   7      505.51      531.90       22.81 o   0.3438E-03
   0   4   7      955.72      958.84       27.43 o   0.1727E-03
   1   4   7      298.42      299.38       13.58 o   0.7261E-03
   2   4   7      157.50      109.07       15.73 o   0.1432E-02
   3   4   7       85.77       48.32       13.12 o   0.2524E-02
   4   4   7       25.76       18.83        8.39 o   0.7424E-02
   5   4   7        7.99       12.64        7.82 o   0.9881E-02
   6   4   7        3.59        0.47       14.25 o   0.1033E-02
 -10   5   7       -2.05        1.75       16.87 o   0.2075E-03
  -9   5   7      384.53      370.62       32.29 o   0.3872E-03
  -8   5   7      307.09      301.12       20.05 o   0.6157E-03
  -7   5   7     1304.62     1381.50       47.73 o   0.9862E-04
  -6   5   7      357.96      365.90       19.74 o   0.5239E-03
  -5   5   7      473.98      515.82       22.82 o   0.3653E-03
  -4   5   7      430.56      448.09       20.95 o   0.4269E-03
  -3   5   7      752.13      805.85       29.91 o   0.2119E-03
  -2   5   7       96.03       73.06       10.44 o   0.2592E-02
  -1   5   7      187.50      194.00       13.68 o   0.1053E-02
   0   5   7       13.70        0.19        4.75 o   0.2574E-01
   1   5   7       12.16       10.11        4.22 o   0.1692E-01
   2   5   7       88.79      102.75       12.33 o   0.1940E-02
   3   5   7      572.42      759.00       29.29 o   0.2438E-03
   4   5   7     1539.63     1538.10       71.89 o   0.6835E-04
   5   5   7      647.45      648.77       41.43 o   0.2151E-03
  -9   6   7       21.59        8.01        8.92 o   0.8019E-02
  -8   6   7       47.18       36.90        9.90 o   0.4223E-02
  -7   6   7       71.06       46.94       11.40 o   0.3120E-02
  -6   6   7      341.52      358.98       19.93 o   0.5472E-03
  -5   6   7       71.27       48.75       10.26 o   0.3220E-02
  -4   6   7      202.37      206.10       14.16 o   0.9995E-03
  -3   6   7     2515.40     2392.76       77.30 o   0.3996E-04
  -2   6   7       16.77        9.57        5.38 o   0.1413E-01
  -1   6   7      467.02      398.15       22.60 o   0.4417E-03
   0   6   7       37.27       29.79        8.12 o   0.5967E-02
   1   6   7      258.80      241.64       18.15 o   0.7577E-03
   2   6   7      296.75      308.20       19.97 o   0.6227E-03
   3   6   7      243.85      233.76       18.61 o   0.7915E-03
   4   6   7        8.63        4.32        6.88 o   0.1451E-01
   5   6   7      100.43       95.86       18.41 o   0.1488E-02
 -10   7   7       19.31        1.68       17.26 o   0.3080E-02
  -9   7   7       31.70        5.11        9.48 o   0.7284E-02
  -8   7   7      517.21      575.85       28.41 o   0.3088E-03
  -7   7   7      542.56      575.66       28.20 o   0.3016E-03
  -6   7   7       23.64       14.38        7.52 o   0.8380E-02
  -5   7   7       77.72       64.29       11.36 o   0.2737E-02
  -4   7   7      345.28      360.63       19.88 o   0.5363E-03
  -3   7   7        7.41        0.23        5.04 o   0.2903E-01
  -2   7   7       26.23       22.49        6.91 o   0.7406E-02
  -1   7   7      745.14      654.66       31.90 o   0.2419E-03
   0   7   7      252.71      227.47       17.26 o   0.8423E-03
   2   7   7       29.39       17.77       15.34 o   0.3205E-02
   4   7   7      100.04      128.20       18.45 o   0.1288E-02
  -9   8   7        7.09        0.08        9.21 o   0.1074E-01
  -8   8   7       37.04       22.03       11.14 o   0.4533E-02
  -7   8   7      150.38      140.78       16.84 o   0.1238E-02
  -6   8   7      191.37      208.37       16.76 o   0.9673E-03
  -5   8   7      567.76      590.13       27.88 o   0.2981E-03
  -4   8   7      407.51      419.97       23.14 o   0.4384E-03
  -3   8   7      343.06      335.99       20.82 o   0.5449E-03
  -2   8   7      960.97      869.30       39.04 o   0.1654E-03
  -1   8   7      332.27      291.60       20.28 o   0.6210E-03
   0   8   7       42.33       19.56        9.34 o   0.5544E-02
   1   8   7        8.29        2.90        9.95 o   0.8712E-02
  -8   9   7       15.91        8.73        9.68 o   0.7543E-02
  -7   9   7      137.50      124.50       16.27 o   0.1362E-02
  -6   9   7      121.34      127.88       15.79 o   0.1382E-02
  -5   9   7       55.47       45.22       11.23 o   0.3401E-02
  -4   9   7      321.16      310.01       21.24 o   0.6002E-03
  -3   9   7      218.56      200.98       17.02 o   0.9394E-03
  -2   9   7      217.83      205.61       18.40 o   0.8842E-03
  -1   9   7      182.59      142.02       17.17 o   0.1166E-02
   0   9   7       61.00       47.34       11.92 o   0.3099E-02
  -7  10   7      124.86       98.45       16.27 o   0.1503E-02
  -6  10   7       59.85       60.74       11.93 o   0.2747E-02
  -5  10   7      367.57      355.04       24.17 o   0.4948E-03
  -4  10   7      560.37      543.51       30.05 o   0.3032E-03
  -3  10   7      328.17      278.18       22.45 o   0.5958E-03
  -2  10   7      242.18      209.40       20.42 o   0.7901E-03
  -1  10   7      123.92      103.79       15.86 o   0.1539E-02
  -4  11   7      137.91      109.24       17.92 o   0.1345E-02
  -3  11   7      274.71      248.35       21.45 o   0.6975E-03
  -2  11   7      160.76      116.38       18.84 o   0.1196E-02
   1 -12   8      115.93      103.48       20.46 o   0.1230E-02
   2 -12   8      593.42      558.53       39.04 o   0.2475E-03
   3 -12   8      127.59      110.24       18.80 o   0.1289E-02
  -1 -11   8      216.81      178.81       17.46 o   0.9656E-03
   0 -11   8       10.12        1.10       11.75 o   0.6565E-02
   1 -11   8       98.38       67.13       17.47 o   0.1720E-02
   2 -11   8       86.63       90.40       15.59 o   0.1769E-02
   5 -11   8       57.54       35.37       19.05 o   0.1947E-02
   6 -11   8      187.74      186.44       31.70 o   0.5899E-03
  -3 -10   8       34.30        8.15       12.94 o   0.4426E-02
  -2 -10   8      172.15      142.76       16.81 o   0.1189E-02
  -1 -10   8      370.91      370.63       21.37 o   0.5127E-03
   0 -10   8       99.81       82.25       12.09 o   0.2179E-02
   1 -10   8      245.04      236.49       15.31 o   0.8644E-03
   2 -10   8      979.96     1028.35       47.46 o   0.1316E-03
   4 -10   8      524.73      539.49       42.63 o   0.2394E-03
   5 -10   8      649.20      682.31       50.41 o   0.1778E-03
   6 -10   8      104.44       93.58       25.12 o   0.1019E-02
   7 -10   8       15.81        5.28       15.16 o   0.3840E-02
  -4  -9   8      135.45      104.62       22.04 o   0.1098E-02
  -3  -9   8      114.52       93.94       15.08 o   0.1687E-02
  -2  -9   8       80.52       75.01       12.11 o   0.2343E-02
  -1  -9   8      126.97      100.37       13.23 o   0.1752E-02
   0  -9   8       35.18       30.52        7.60 o   0.5649E-02
   1  -9   8       49.62       29.39        7.79 o   0.5347E-02
   2  -9   8      113.67       96.64        9.65 o   0.2118E-02
   3  -9   8       39.58       22.35        9.06 o   0.5488E-02
   4  -9   8       57.88       73.54       17.98 o   0.1773E-02
   5  -9   8      265.48      299.79       30.20 o   0.4866E-03
   6  -9   8      186.24      155.36       29.82 o   0.6629E-03
   7  -9   8      675.82      681.98       55.70 o   0.1601E-03
   8  -9   8      664.11      572.51       54.81 o   0.1757E-03
  -4  -8   8       23.79       10.84        8.84 o   0.7567E-02
  -3  -8   8       16.94        8.86        8.14 o   0.9329E-02
  -2  -8   8     1110.99     1165.85       40.04 o   0.1267E-03
  -1  -8   8      569.86      568.02       24.59 o   0.3170E-03
   0  -8   8      285.77      321.90       15.86 o   0.6708E-03
   1  -8   8      231.69      224.00       13.40 o   0.9440E-03
   2  -8   8     1306.67     1363.75       46.22 o   0.9957E-04
   3  -8   8     1448.79     1544.16       50.53 o   0.8390E-04
   4  -8   8     1231.11     1324.26       45.73 o   0.1042E-03
   5  -8   8       93.21       68.93       12.46 o   0.2316E-02
   6  -8   8      429.77      499.40       39.81 o   0.2761E-03
   7  -8   8      197.56      203.78       30.88 o   0.5799E-03
   8  -8   8       28.83       11.51       15.04 o   0.3529E-02
  -5  -7   8      734.10      809.87       34.13 o   0.2020E-03
  -4  -7   8     1219.62     1241.20       45.01 o   0.1117E-03
  -3  -7   8      994.80     1018.70       37.70 o   0.1490E-03
  -2  -7   8      915.18      928.95       34.12 o   0.1698E-03
  -1  -7   8       13.37        3.30        5.52 o   0.1833E-01
   0  -7   8       62.99       57.40        8.45 o   0.3613E-02
   1  -7   8        7.73        5.62        3.90 o   0.2747E-01
   2  -7   8      141.02      138.60        8.90 o   0.1659E-02
   3  -7   8       20.06       17.23        6.42 o   0.9677E-02
   4  -7   8      518.24      523.40       25.07 o   0.3391E-03
   5  -7   8      423.64      433.21       22.93 o   0.4236E-03
   6  -7   8      624.90      594.68       29.91 o   0.2740E-03
   7  -7   8      259.48      235.37       19.43 o   0.7580E-03
   8  -7   8      584.45      517.90       50.11 o   0.2059E-03
  -6  -6   8       88.79       96.22       14.66 o   0.1815E-02
  -5  -6   8        6.60        0.61        7.35 o   0.1592E-01
  -4  -6   8       53.44       57.72       10.41 o   0.3178E-02
  -3  -6   8       49.55       30.25        9.23 o   0.4511E-02
  -2  -6   8      208.43      204.28       14.08 o   0.1008E-02
  -1  -6   8      135.37      154.67       11.33 o   0.1470E-02
   0  -6   8      939.27     1008.96       31.16 o   0.1604E-03
   1  -6   8      511.66      534.37       17.41 o   0.3735E-03
   2  -6   8      112.44      113.56        8.22 o   0.2073E-02
   3  -6   8      639.59      688.52       27.25 o   0.2573E-03
   4  -6   8     1297.04     1273.25       46.64 o   0.1042E-03
   5  -6   8      630.07      658.27       29.09 o   0.2583E-03
   6  -6   8       11.06        0.27        7.46 o   0.1453E-01
   7  -6   8       24.28        3.92        8.57 o   0.8976E-02
   8  -6   8       28.66        0.67        9.22 o   0.8352E-02
   9  -6   8       55.96       26.75       18.45 o   0.2141E-02
  -7  -5   8      341.09      351.16       24.46 o   0.4990E-03
  -6  -5   8      225.63      215.85       18.63 o   0.8545E-03
  -5  -5   8      652.32      691.25       29.91 o   0.2467E-03
  -4  -5   8      937.01      930.48       35.57 o   0.1638E-03
  -3  -5   8      376.18      405.89       19.27 o   0.4914E-03
  -2  -5   8      110.36      111.91       10.94 o   0.1887E-02
  -1  -5   8      400.42      375.02       18.04 o   0.5178E-03
   0  -5   8       21.74       19.36        5.61 o   0.9957E-02
   1  -5   8       54.18       48.83        6.04 o   0.4568E-02
   2  -5   8      251.93      281.55       11.07 o   0.8351E-03
   3  -5   8     2053.80     1925.98       65.33 o   0.5470E-04
   4  -5   8      619.11      616.83       27.52 o   0.2771E-03
   5  -5   8      189.83      197.67       14.58 o   0.1041E-02
   6  -5   8      662.83      643.59       30.99 o   0.2527E-03
   7  -5   8      246.05      198.75       19.06 o   0.8474E-03
   8  -5   8       22.87        1.82        8.70 o   0.9369E-02
   9  -5   8      320.14      281.83       23.29 o   0.5884E-03
  -8  -4   8        6.54        1.02        8.33 o   0.1227E-01
  -7  -4   8       12.90        6.13        8.99 o   0.9111E-02
  -6  -4   8        3.35        5.53       12.92 o   0.1158E-02
  -5  -4   8      534.96      567.24       25.74 o   0.3176E-03
  -4  -4   8      246.67      245.35       16.01 o   0.8279E-03
  -3  -4   8      764.28      815.11       28.95 o   0.2061E-03
  -2  -4   8     1357.80     1550.70       41.74 o   0.9096E-04
  -1  -4   8     3730.35     3515.47       82.59 o   0.2322E-04
   0  -4   8      154.39      170.41        8.32 o   0.1448E-02
   1  -4   8       93.41       91.71        7.03 o   0.2537E-02
   2  -4   8      554.59      562.88       23.87 o   0.3160E-03
   3  -4   8      445.08      402.91       21.33 o   0.4429E-03
   4  -4   8      215.16      230.72       14.93 o   0.9156E-03
   5  -4   8     2176.57     2173.06       70.96 o   0.4762E-04
   6  -4   8       55.00       33.92        9.95 o   0.4046E-02
   7  -4   8     1054.24     1048.91       43.47 o   0.1323E-03
   8  -4   8      339.06      312.73       22.82 o   0.5519E-03
   9  -4   8      112.45       76.21       15.79 o   0.1789E-02
  -8  -3   8       19.29       10.04        9.51 o   0.7263E-02
  -7  -3   8      217.75      228.95       18.06 o   0.8293E-03
  -6  -3   8     1283.05     1419.52       45.26 o   0.9889E-04
  -5  -3   8      148.80      145.03       14.18 o   0.1345E-02
  -4  -3   8       22.36       25.63        7.06 o   0.7287E-02
  -3  -3   8      236.16      220.39       14.29 o   0.9152E-03
  -2  -3   8      286.77      255.21       12.10 o   0.8293E-03
  -1  -3   8      134.71      186.11        9.17 o   0.1363E-02
   0  -3   8       45.68       46.11        5.29 o   0.5107E-02
   1  -3   8        5.74        1.54        3.03 o   0.5138E-01
   2  -3   8       69.56       69.60        8.89 o   0.2989E-02
   3  -3   8       30.33       22.92        7.15 o   0.6957E-02
   4  -3   8      475.80      480.08       23.08 o   0.3825E-03
   5  -3   8      798.20      836.64       33.54 o   0.1919E-03
   6  -3   8      686.15      649.16       31.53 o   0.2425E-03
   7  -3   8      100.53      105.77       13.78 o   0.1722E-02
   8  -3   8       85.88       84.78       14.18 o   0.1960E-02
   9  -3   8       56.64       33.19       12.33 o   0.3384E-02
  -9  -2   8       40.45       39.25       12.05 o   0.3565E-02
  -8  -2   8       26.38       26.21       10.03 o   0.5127E-02
  -7  -2   8      230.65      262.79       18.09 o   0.7510E-03
  -6  -2   8      284.68      247.01       17.75 o   0.7523E-03
  -5  -2   8       79.58       86.43       10.55 o   0.2411E-02
  -4  -2   8     1419.29     1396.34       44.28 o   0.9637E-04
  -3  -2   8      342.33      377.81       16.66 o   0.5443E-03
  -2  -2   8      957.16     1019.06       26.30 o   0.1642E-03
  -1  -2   8     1100.22     1019.50       29.21 o   0.1523E-03
   0  -2   8     2727.36     2757.92       61.47 o   0.3667E-04
   1  -2   8       81.42      101.70        6.33 o   0.2522E-02
   2  -2   8       16.87       16.32        5.14 o   0.1112E-01
   3  -2   8       57.97       51.31        8.70 o   0.3809E-02
   4  -2   8       88.76       92.41       10.95 o   0.2168E-02
   5  -2   8       34.26       22.51        8.00 o   0.6479E-02
   6  -2   8      288.40      277.41       18.97 o   0.6758E-03
   7  -2   8       39.38       20.95        9.16 o   0.5529E-02
   8  -2   8      362.77      362.90       23.72 o   0.4924E-03
   9  -2   8      117.17       81.82       23.66 o   0.1110E-02
  -9  -1   8      269.78      280.94       19.20 o   0.6835E-03
  -8  -1   8       49.66       33.03       10.50 o   0.4112E-02
  -7  -1   8       21.34        6.29        7.79 o   0.9834E-02
  -6  -1   8        1.77        0.89        7.68 o   0.1753E-02
  -5  -1   8      541.45      538.26       23.43 o   0.3402E-03
  -4  -1   8       18.65       19.59        6.35 o   0.8998E-02
  -3  -1   8        9.43        0.41        3.76 o   0.3729E-01
  -2  -1   8     1008.65     1023.96       27.17 o   0.1607E-03
  -1  -1   8     1071.23     1056.22       28.40 o   0.1518E-03
   0  -1   8     1161.80     1292.53       30.01 o   0.1229E-03
   1  -1   8      114.89       99.68       10.05 o   0.2027E-02
   2  -1   8      181.80      204.95       12.73 o   0.1081E-02
   3  -1   8      114.31       95.39       10.88 o   0.1942E-02
   4  -1   8     1017.89     1038.08       38.86 o   0.1405E-03
   5  -1   8      408.37      400.97       22.25 o   0.4555E-03
   6  -1   8      294.68      273.26       19.22 o   0.6763E-03
   7  -1   8      138.98      105.06       15.81 o   0.1477E-02
   8  -1   8      252.15      193.88       20.01 o   0.8235E-03
  -9   0   8        3.50        0.68       20.11 o   0.2996E-03
  -8   0   8        2.73        0.87       10.48 o   0.1451E-02
  -7   0   8       67.98       67.69        9.75 o   0.2985E-02
  -6   0   8       15.74        7.11        5.95 o   0.1416E-01
  -5   0   8      850.65      907.85       30.04 o   0.1838E-03
  -4   0   8      793.80      798.62       23.01 o   0.2243E-03
  -3   0   8      813.88      822.02       23.25 o   0.2164E-03
  -2   0   8      274.92      285.46       18.07 o   0.6855E-03
  -1   0   8     1413.95     1344.99       35.26 o   0.1045E-03
   0   0   8       12.93        6.10        3.34 o   0.2467E-01
   1   0   8      460.08      420.99       21.96 o   0.4258E-03
   2   0   8      152.75      242.47       18.15 o   0.8710E-03
   3   0   8      423.92      453.21       21.84 o   0.4155E-03
   4   0   8      279.47      329.21       17.41 o   0.6371E-03
   5   0   8      139.23      114.89       14.60 o   0.1489E-02
   6   0   8       24.90        1.50        7.77 o   0.1077E-01
   7   0   8       54.63       36.13       11.33 o   0.3668E-02
   8   0   8     1028.74      944.02       59.55 o   0.1179E-03
  -9   1   8      384.36      358.72       32.38 o   0.3921E-03
  -8   1   8      247.88      301.63       25.03 o   0.5739E-03
  -7   1   8       43.23       19.70       11.92 o   0.4146E-02
  -6   1   8       32.68       26.36        6.95 o   0.6368E-02
  -5   1   8     1516.55     1559.15       38.69 o   0.8821E-04
  -4   1   8       60.57       44.52        5.98 o   0.4552E-02
  -3   1   8       96.27       86.98        6.97 o   0.2642E-02
  -2   1   8      943.95     1020.84       33.62 o   0.1558E-03
  -1   1   8     1188.94     1083.75       31.04 o   0.1396E-03
   0   1   8     3702.02     3563.61       82.33 o   0.2318E-04
   1   1   8      854.33      939.43       40.20 o   0.1573E-03
   2   1   8      155.79      232.97       13.67 o   0.1006E-02
   3   1   8       47.33       45.57        9.72 o   0.3764E-02
   4   1   8      155.40      155.04       16.83 o   0.1127E-02
   5   1   8       33.04       14.39        8.50 o   0.7171E-02
   6   1   8      112.45      112.09       14.52 o   0.1607E-02
   7   1   8      552.96      565.71       39.85 o   0.2451E-03
  -9   2   8      169.93      156.02       25.16 o   0.7976E-03
  -8   2   8     1685.55     1619.05       77.40 o   0.6100E-04
  -7   2   8       29.00        7.81        9.95 o   0.6508E-02
  -6   2   8      223.73      237.30       14.59 o   0.8993E-03
  -5   2   8      455.87      430.86       18.89 o   0.4564E-03
  -4   2   8      954.63     1040.34       26.40 o   0.1641E-03
  -3   2   8      398.03      375.98       14.31 o   0.5394E-03
  -2   2   8     1123.78     1138.28       38.48 o   0.1278E-03
  -1   2   8       72.83       55.21        5.81 o   0.4044E-02
   0   2   8       14.78        7.53        3.57 o   0.2168E-01
   1   2   8      140.28      120.87       13.07 o   0.1570E-02
   2   2   8      102.84      107.03       12.45 o   0.1816E-02
   3   2   8      301.32      577.01       32.51 o   0.3191E-03
   4   2   8      177.66      154.83       16.91 o   0.1129E-02
   5   2   8       71.34       60.59       12.96 o   0.2450E-02
   6   2   8      276.33      264.67       25.12 o   0.5910E-03
   7   2   8       64.54       64.26       15.63 o   0.2114E-02
  -9   3   8      142.20      137.81       23.32 o   0.9530E-03
  -8   3   8       75.39       58.80       16.83 o   0.1947E-02
  -7   3   8       39.98       31.40        8.24 o   0.5377E-02
  -6   3   8      372.94      349.51       19.87 o   0.5352E-03
  -5   3   8      261.47      267.43       15.60 o   0.7823E-03
  -4   3   8      120.89       97.66       10.50 o   0.2045E-02
  -3   3   8        6.89        3.19        3.02 o   0.3946E-01
  -2   3   8     1040.68     1154.71       36.95 o   0.1331E-03
  -1   3   8      653.03      642.25       20.56 o   0.2877E-03
   0   3   8     1679.20     1740.77       56.51 o   0.6875E-04
   1   3   8      704.52      667.62       30.69 o   0.2375E-03
   2   3   8      595.36      645.88       28.57 o   0.2703E-03
   3   3   8       35.20       13.65        8.22 o   0.7034E-02
   4   3   8       47.63        5.63       19.86 o   0.2146E-02
   5   3   8       29.15       10.00       10.59 o   0.5717E-02
   6   3   8       21.66       27.01       10.25 o   0.5141E-02
  -9   4   8       70.95       61.79       16.87 o   0.1916E-02
  -8   4   8      512.85      563.60       35.63 o   0.2703E-03
  -7   4   8      659.88      725.94       29.94 o   0.2358E-03
  -6   4   8     1365.77     1454.30       47.73 o   0.9159E-04
  -5   4   8      205.42      198.97       13.95 o   0.1013E-02
  -4   4   8       32.55       47.12        6.60 o   0.5101E-02
  -3   4   8      316.76      321.49       16.99 o   0.6280E-03
  -2   4   8        8.63        0.48        4.44 o   0.3273E-01
  -1   4   8      251.20      223.90       11.65 o   0.9345E-03
   0   4   8       94.19       73.54        8.03 o   0.2870E-02
   1   4   8      288.10      323.78       19.90 o   0.6079E-03
   2   4   8      769.24      772.97       40.41 o   0.1855E-03
   3   4   8      245.64      271.29       18.76 o   0.7280E-03
   4   4   8      990.46     1020.48       51.90 o   0.1260E-03
   5   4   8      139.98      130.80       19.52 o   0.1134E-02
   6   4   8      273.56      276.35       26.01 o   0.5765E-03
  -9   5   8       43.66       55.36       14.48 o   0.2550E-02
  -8   5   8      440.15      431.47       24.99 o   0.4091E-03
  -7   5   8       62.22       41.49       10.57 o   0.3570E-02
  -6   5   8      434.75      476.14       22.40 o   0.4016E-03
  -5   5   8       30.50       19.01        6.92 o   0.8201E-02
  -4   5   8      189.96      195.90       13.40 o   0.1072E-02
  -3   5   8      383.06      378.64       19.72 o   0.5047E-03
  -2   5   8      814.13      802.55       32.20 o   0.1995E-03
  -1   5   8       83.98       75.57       19.14 o   0.1513E-02
   0   5   8     1946.12     1928.09       63.45 o   0.5687E-04
   1   5   8      263.56      344.23       19.78 o   0.5869E-03
   2   5   8      103.61       54.46       15.26 o   0.2042E-02
   3   5   8       80.65       10.48       24.99 o   0.1339E-02
   4   5   8       51.54       17.89       13.59 o   0.3470E-02
   5   5   8        1.58        2.20        9.09 o   0.1113E-02
  -9   6   8       51.02       20.33       11.44 o   0.4321E-02
  -8   6   8      287.72      278.35       19.97 o   0.6636E-03
  -7   6   8      347.82      364.84       21.48 o   0.5140E-03
  -6   6   8      428.12      450.63       23.40 o   0.4087E-03
  -5   6   8       12.56        5.20        5.96 o   0.1679E-01
  -4   6   8      144.81      108.56       13.63 o   0.1566E-02
  -3   6   8       26.74        4.19        6.48 o   0.1235E-01
  -2   6   8        9.40        1.39        5.02 o   0.2569E-01
  -1   6   8       81.95       61.93       10.48 o   0.2739E-02
   0   6   8       23.73       18.89        7.49 o   0.7930E-02
   1   6   8      284.36      469.40       32.98 o   0.3605E-03
   2   6   8      167.45      183.81       29.43 o   0.6540E-03
   3   6   8       54.27       53.24       11.54 o   0.3102E-02
   4   6   8      159.93      151.56       20.72 o   0.9905E-03
  -9   7   8       10.15        1.08        8.73 o   0.1127E-01
  -8   7   8       18.00        8.86        9.04 o   0.8329E-02
  -7   7   8      432.57      442.82       24.67 o   0.4098E-03
  -6   7   8      926.33      970.91       38.78 o   0.1570E-03
  -5   7   8     1251.23     1253.46       47.38 o   0.1072E-03
  -4   7   8      719.79      710.41       32.08 o   0.2276E-03
  -3   7   8      302.03      309.83       18.71 o   0.6288E-03
  -2   7   8      318.79      297.68       19.68 o   0.6221E-03
  -1   7   8      392.63      370.68       22.09 o   0.4866E-03
   0   7   8      187.55      237.11       16.01 o   0.8857E-03
   2   7   8      100.43      100.12       26.10 o   0.9556E-03
  -9   8   8       94.57       53.25       23.88 o   0.1219E-02
  -8   8   8       52.05       36.80       12.11 o   0.3359E-02
  -7   8   8       13.43        1.81        7.38 o   0.1326E-01
  -6   8   8       90.02       87.20       13.28 o   0.1992E-02
  -5   8   8       53.87       44.83       10.62 o   0.3504E-02
  -4   8   8       56.92       41.98       10.56 o   0.3645E-02
  -3   8   8       25.54       19.93        7.81 o   0.7380E-02
  -2   8   8       15.98        1.58        6.82 o   0.1412E-01
  -1   8   8      170.37      122.55       16.47 o   0.1294E-02
   0   8   8       31.70       35.55       13.93 o   0.3283E-02
   1   8   8       16.32       15.04       12.35 o   0.4872E-02
  -7   9   8      164.67      174.63       18.43 o   0.1026E-02
  -6   9   8      527.29      542.00       29.45 o   0.3116E-03
  -5   9   8      219.69      216.59       18.37 o   0.8519E-03
  -4   9   8      772.78      687.77       36.49 o   0.2135E-03
  -3   9   8      313.56      284.96       21.04 o   0.6093E-03
  -2   9   8      694.68      647.30       33.81 o   0.2403E-03
  -1   9   8      160.66      132.51       16.93 o   0.1267E-02
   0   9   8       13.67       13.89       13.11 o   0.4530E-02
  -6  10   8       21.79       10.38       11.58 o   0.5567E-02
  -5  10   8       30.33       16.16        9.75 o   0.6215E-02
  -4  10   8       61.06       31.40       11.61 o   0.3725E-02
  -3  10   8       18.50        2.92        8.48 o   0.9991E-02
  -2  10   8      161.92      134.73       18.85 o   0.1122E-02
  -1  10   8      202.52      155.84       32.04 o   0.5948E-03
   2 -12   9      729.94      705.35       43.49 o   0.1926E-03
  -1 -11   9      132.93      132.43       21.36 o   0.1055E-02
   0 -11   9      238.61      212.22       16.75 o   0.8862E-03
   1 -11   9      265.70      237.64       25.46 o   0.6285E-03
   2 -11   9      468.47      466.60       31.87 o   0.3341E-03
   5 -11   9      164.89      148.92       30.07 o   0.6740E-03
   6 -11   9       68.00       47.55       23.49 o   0.1332E-02
  -2 -10   9      146.13      127.45       16.23 o   0.1314E-02
  -1 -10   9       29.07       11.91        8.24 o   0.7795E-02
   0 -10   9       35.75       24.23        8.52 o   0.5856E-02
   1 -10   9       38.59       31.93        8.28 o   0.5430E-02
   2 -10   9       12.64        0.60        5.48 o   0.2164E-01
   4 -10   9      262.11      263.58       30.16 o   0.5156E-03
   5 -10   9       88.47       70.00       23.28 o   0.1227E-02
   6 -10   9       81.29       87.77       23.92 o   0.1140E-02
   7 -10   9      177.96      180.56       31.87 o   0.5890E-03
  -3  -9   9       72.51       46.49       12.83 o   0.2847E-02
  -2  -9   9      135.37      129.05       14.85 o   0.1433E-02
  -1  -9   9     1282.20     1295.01       44.63 o   0.1060E-03
   0  -9   9       54.70       40.91        8.89 o   0.4091E-02
   1  -9   9      468.71      501.95       21.66 o   0.3845E-03
   2  -9   9      282.36      297.09       15.65 o   0.7079E-03
   3  -9   9      300.92      286.69       18.94 o   0.6662E-03
   4  -9   9      165.57      156.98       14.12 o   0.1264E-02
   5  -9   9      202.39      186.15       26.01 o   0.7182E-03
   6  -9   9       47.54       39.74       17.21 o   0.2223E-02
   7  -9   9       39.85        1.83       16.23 o   0.3190E-02
  -4  -8   9       83.08      101.15       13.43 o   0.1918E-02
  -3  -8   9      112.84      121.72       14.79 o   0.1538E-02
  -2  -8   9     1857.52     1800.57       58.99 o   0.6396E-04
  -1  -8   9      216.98      208.86       14.98 o   0.9715E-03
   0  -8   9       17.26        7.41        6.28 o   0.1257E-01
   1  -8   9      232.12      205.78       13.88 o   0.9758E-03
   2  -8   9      367.10      339.11       26.70 o   0.4646E-03
   3  -8   9      653.82      685.59       29.06 o   0.2499E-03
   4  -8   9       41.16       23.10        8.53 o   0.5828E-02
   5  -8   9      193.63      193.54       15.22 o   0.1032E-02
   6  -8   9        4.23        8.03       23.46 o   0.2351E-03
   7  -8   9      122.04      120.73       27.77 o   0.8200E-03
   8  -8   9       74.33       73.68       22.68 o   0.1275E-02
  -5  -7   9      616.50      655.27       31.22 o   0.2534E-03
  -4  -7   9      281.16      286.33       19.93 o   0.6522E-03
  -3  -7   9      175.76      129.28       15.34 o   0.1304E-02
  -2  -7   9      175.18      137.44       14.68 o   0.1290E-02
  -1  -7   9      130.69      135.10       12.08 o   0.1565E-02
   0  -7   9      860.27      869.37       30.68 o   0.1875E-03
   1  -7   9      350.30      376.64       16.84 o   0.5418E-03
   2  -7   9       95.51      105.19       10.95 o   0.2032E-02
   3  -7   9      110.02      110.68       12.45 o   0.1775E-02
   4  -7   9      489.29      491.44       24.91 o   0.3610E-03
   5  -7   9       16.08        1.88        7.10 o   0.1351E-01
   6  -7   9       34.32       26.71        9.06 o   0.5438E-02
   7  -7   9       11.66        0.49        7.87 o   0.1291E-01
   8  -7   9       84.66       35.75       22.90 o   0.1421E-02
  -6  -6   9      201.79      178.44       19.76 o   0.9151E-03
  -5  -6   9     1114.92     1123.35       43.75 o   0.1259E-03
  -4  -6   9      987.07     1048.78       38.72 o   0.1444E-03
  -3  -6   9      115.04       81.45       12.79 o   0.1986E-02
  -2  -6   9       14.46        5.75        6.24 o   0.1445E-01
  -1  -6   9       32.10       23.00        7.17 o   0.6858E-02
   0  -6   9       76.48       73.79        8.92 o   0.2888E-02
   1  -6   9      172.16      199.97        9.82 o   0.1204E-02
   2  -6   9       13.43        1.85        6.18 o   0.1725E-01
   3  -6   9     1107.98     1128.72       41.17 o   0.1275E-03
   4  -6   9     1945.01     1989.83       64.89 o   0.5555E-04
   5  -6   9      277.96      304.73       18.38 o   0.6653E-03
   6  -6   9      202.88      192.21       16.56 o   0.9967E-03
   7  -6   9      281.18      254.98       20.85 o   0.6857E-03
   8  -6   9       25.14        9.82        9.09 o   0.7357E-02
  -7  -5   9       72.77       59.75       13.72 o   0.2440E-02
  -6  -5   9       12.28        0.67        8.46 o   0.1136E-01
  -5  -5   9     1111.16     1154.79       42.47 o   0.1239E-03
  -4  -5   9      785.98      766.84       32.44 o   0.2061E-03
  -3  -5   9     1025.81     1034.72       36.88 o   0.1449E-03
  -2  -5   9       37.80       25.26        7.62 o   0.6132E-02
  -1  -5   9     1252.87     1277.26       39.69 o   0.1118E-03
   0  -5   9      332.95      325.43       13.43 o   0.6504E-03
   1  -5   9      369.78      381.45       14.32 o   0.5598E-03
   2  -5   9       66.15       70.25        9.16 o   0.2988E-02
   3  -5   9        4.12        0.64        9.94 o   0.2432E-02
   4  -5   9     1368.40     1350.41       49.02 o   0.9552E-04
   5  -5   9        5.00        1.07        6.43 o   0.2004E-01
   6  -5   9       14.52        0.95        6.23 o   0.1708E-01
   7  -5   9      222.13      202.50       18.43 o   0.8716E-03
   8  -5   9      247.54      218.63       20.47 o   0.7733E-03
   9  -5   9      274.11      204.79       28.06 o   0.6073E-03
  -7  -4   9      309.99      302.97       21.57 o   0.5956E-03
  -6  -4   9      215.87      250.43       18.10 o   0.7920E-03
  -5  -4   9      114.20      120.29       13.98 o   0.1578E-02
  -4  -4   9      200.60      190.30       15.30 o   0.1025E-02
  -3  -4   9      695.06      725.03       27.83 o   0.2404E-03
  -2  -4   9      303.69      313.59       16.28 o   0.6554E-03
  -1  -4   9      197.73      192.78       12.63 o   0.1092E-02
   0  -4   9       55.22       38.68        6.33 o   0.5021E-02
   1  -4   9      652.31      648.79       20.24 o   0.2872E-03
   2  -4   9      372.68      430.43       18.99 o   0.4706E-03
   3  -4   9     1688.02     1719.09       56.32 o   0.6815E-04
   4  -4   9      814.15      879.04       33.98 o   0.1831E-03
   5  -4   9     1700.43     1663.48       59.46 o   0.7003E-04
   6  -4   9      955.48      950.26       40.14 o   0.1540E-03
   7  -4   9      482.03      474.43       27.29 o   0.3577E-03
   8  -4   9      113.18      100.74       16.16 o   0.1560E-02
   9  -4   9       64.80       53.05       17.77 o   0.1913E-02
  -8  -3   9       14.91       11.02        9.11 o   0.7916E-02
  -7  -3   9       23.22       11.61        9.17 o   0.7307E-02
  -6  -3   9       26.01       11.91        8.68 o   0.7497E-02
  -5  -3   9      246.13      273.09       16.37 o   0.7565E-03
  -4  -3   9     1701.48     1668.06       52.58 o   0.7306E-04
  -3  -3   9     4988.50     4809.40      126.32 o   0.1313E-04
  -2  -3   9      514.58      577.64       21.17 o   0.3362E-03
  -1  -3   9       79.30       72.35        8.37 o   0.2959E-02
   0  -3   9      147.61      153.89        8.52 o   0.1524E-02
   1  -3   9      264.16      269.46       15.12 o   0.7620E-03
   2  -3   9      325.78      372.64       17.58 o   0.5523E-03
   3  -3   9       65.61       50.40        9.71 o   0.3413E-02
   4  -3   9      183.72      152.14       14.28 o   0.1209E-02
   5  -3   9      597.39      556.92       28.78 o   0.2950E-03
   6  -3   9      261.17      276.36       19.13 o   0.6986E-03
   7  -3   9      476.37      409.77       27.32 o   0.3924E-03
   8  -3   9       82.31       40.18       14.31 o   0.2559E-02
  -9  -2   9      231.52      278.46       23.71 o   0.6327E-03
  -8  -2   9      665.37      696.16       32.08 o   0.2379E-03
  -7  -2   9      195.36      170.08       17.00 o   0.1034E-02
  -6  -2   9       38.17       26.80        9.47 o   0.4953E-02
  -5  -2   9        6.22        1.30        6.62 o   0.1866E-01
  -4  -2   9       69.78       55.91        9.43 o   0.3265E-02
  -3  -2   9       45.11       39.12        7.76 o   0.4896E-02
  -2  -2   9       82.19       77.03        8.78 o   0.2692E-02
  -1  -2   9      395.54      364.39       14.84 o   0.5617E-03
   0  -2   9       49.17       36.81        5.68 o   0.5613E-02
   1  -2   9      373.81      453.09       18.89 o   0.4548E-03
   2  -2   9     1322.82     1297.08       45.94 o   0.1016E-03
   3  -2   9      208.26      214.45       14.54 o   0.9503E-03
   4  -2   9       91.67       91.60       11.46 o   0.2089E-02
   5  -2   9      903.39      960.38       37.60 o   0.1593E-03
   6  -2   9     1445.97     1414.83       54.14 o   0.8740E-04
   7  -2   9      216.36      188.44       17.86 o   0.9410E-03
   8  -2   9       39.79        5.72       10.03 o   0.6348E-02
  -8  -1   9       12.24        1.77        6.51 o   0.1645E-01
  -7  -1   9      108.07       97.34       13.02 o   0.1905E-02
  -6  -1   9      327.53      335.59       18.73 o   0.5837E-03
  -5  -1   9      369.18      373.29       19.23 o   0.5237E-03
  -4  -1   9      556.85      582.15       22.97 o   0.3183E-03
  -3  -1   9     1113.76     1128.60       30.45 o   0.1394E-03
  -2  -1   9     2766.59     2972.68       82.08 o   0.3076E-04
  -1  -1   9     1643.17     1598.56       40.79 o   0.8308E-04
   0  -1   9      224.75      221.75       10.62 o   0.1012E-02
   1  -1   9       44.98       40.42        9.31 o   0.4262E-02
   2  -1   9       35.13       30.95        7.35 o   0.6065E-02
   3  -1   9       79.64       53.94       10.69 o   0.2985E-02
   4  -1   9       36.37       18.78        8.37 o   0.6242E-02
   5  -1   9      934.70      849.50       39.00 o   0.1677E-03
   6  -1   9      381.63      389.37       23.37 o   0.4658E-03
   7  -1   9      220.91      180.83       19.33 o   0.8982E-03
   8  -1   9     1062.76     1013.51       47.25 o   0.1322E-03
  -9   0   9       96.20      125.59       20.55 o   0.1194E-02
  -8   0   9      271.33      295.80       27.17 o   0.5319E-03
  -7   0   9      356.94      385.68       19.66 o   0.5162E-03
  -6   0   9       65.42       66.27        9.16 o   0.3026E-02
  -5   0   9      649.10      668.79       25.37 o   0.2665E-03
  -4   0   9       79.14       79.61        7.13 o   0.2932E-02
  -3   0   9      916.75      943.08       26.16 o   0.1798E-03
  -2   0   9      420.63      422.99       15.24 o   0.4854E-03
  -1   0   9     1933.43     1866.66       46.75 o   0.6460E-04
   0   0   9     3212.09     3016.89       72.99 o   0.2987E-04
   1   0   9      932.56      911.99       36.44 o   0.1646E-03
   2   0   9       76.91       73.01       10.67 o   0.2604E-02
   3   0   9      729.08      708.48       39.56 o   0.1983E-03
   4   0   9      951.89      962.56       49.85 o   0.1325E-03
   5   0   9       38.25       22.83        9.31 o   0.5341E-02
   6   0   9       43.91       49.15       11.37 o   0.3407E-02
   7   0   9     1024.21     1064.31       58.27 o   0.1118E-03
  -9   1   9       44.81       48.26       15.46 o   0.2451E-02
  -8   1   9      128.23       98.83       21.23 o   0.1174E-02
  -7   1   9      450.74      436.47       32.85 o   0.3386E-03
  -6   1   9       64.37       61.10        8.95 o   0.3343E-02
  -5   1   9      200.01      199.07       10.38 o   0.1144E-02
  -4   1   9      151.00      167.69        8.50 o   0.1447E-02
  -3   1   9       25.42       21.31        4.87 o   0.9297E-02
  -2   1   9      779.46      713.37       23.26 o   0.2382E-03
  -1   1   9     3150.12     2883.70       71.70 o   0.3126E-04
   0   1   9      170.11      141.89        9.73 o   0.1475E-02
   1   1   9       21.85       47.28        6.68 o   0.5393E-02
   2   1   9       40.47       35.41        9.06 o   0.4768E-02
   3   1   9       28.53       51.45        8.93 o   0.4271E-02
   4   1   9      192.31      226.34       17.22 o   0.8862E-03
   5   1   9      311.32      332.01       25.80 o   0.5002E-03
   6   1   9       77.83       77.33       13.53 o   0.2150E-02
   7   1   9      224.94      235.08       24.60 o   0.6709E-03
  -9   2   9       15.34        6.27       11.75 o   0.5852E-02
  -8   2   9      360.01      371.74       30.03 o   0.4159E-03
  -7   2   9       87.65       71.54       16.32 o   0.1834E-02
  -6   2   9       30.78        2.96        6.44 o   0.1189E-01
  -5   2   9      372.23      863.73       27.85 o   0.2476E-03
  -4   2   9      128.86      126.69        8.30 o   0.1850E-02
  -3   2   9       56.19       58.17        6.18 o   0.4055E-02
  -2   2   9       49.82       47.41        5.68 o   0.4789E-02
  -1   2   9     1880.97     1970.64       46.74 o   0.6314E-04
   0   2   9     1425.49     1406.35       50.19 o   0.9036E-04
   1   2   9     1909.40     1909.94       64.07 o   0.5769E-04
   2   2   9      608.22      666.02       29.35 o   0.2564E-03
   3   2   9      332.61      400.56       21.05 o   0.4959E-03
   4   2   9      118.82       74.61       16.33 o   0.1663E-02
   5   2   9       24.65        1.81        9.76 o   0.7875E-02
   6   2   9       69.29       53.69       14.75 o   0.2372E-02
  -9   3   9      300.98      312.30       28.88 o   0.4858E-03
  -8   3   9      241.73      255.39       24.18 o   0.6393E-03
  -7   3   9      263.18      279.04       23.32 o   0.6114E-03
  -6   3   9     1261.78     1275.32       44.90 o   0.1073E-03
  -5   3   9      232.78      203.65       14.89 o   0.9321E-03
  -4   3   9      526.37      538.27       23.47 o   0.3367E-03
  -3   3   9      146.35      138.94       13.54 o   0.1395E-02
  -2   3   9       93.72       82.30        8.25 o   0.2584E-02
  -1   3   9      740.62      639.16       24.34 o   0.2701E-03
   0   3   9       44.25        4.73       15.68 o   0.3198E-02
   1   3   9      425.97      772.67       38.32 o   0.2255E-03
   2   3   9       20.27        3.23        7.70 o   0.1124E-01
   3   3   9      122.06      144.10       13.62 o   0.1439E-02
   4   3   9      142.93      138.35       16.87 o   0.1247E-02
   5   3   9      259.42      269.54       22.04 o   0.6523E-03
   6   3   9       16.79       16.43       10.25 o   0.6099E-02
  -9   4   9       33.02       35.72       14.18 o   0.3110E-02
  -8   4   9        6.02        0.62        8.71 o   0.1181E-01
  -7   4   9       27.17       21.03        8.06 o   0.6806E-02
  -6   4   9       12.88        5.85        6.19 o   0.1502E-01
  -5   4   9      139.49      107.68       11.41 o   0.1747E-02
  -4   4   9       18.97        7.65        5.49 o   0.1454E-01
  -3   4   9      363.67      386.07       19.07 o   0.5115E-03
  -1   4   9      227.62      193.32       11.62 o   0.1070E-02
   0   4   9     1397.94     1375.70       51.06 o   0.9154E-04
   1   4   9     2143.74     2218.93       73.08 o   0.4629E-04
   2   4   9      682.20      627.35       33.85 o   0.2433E-03
   3   4   9      105.25       76.59       16.13 o   0.1782E-02
   4   4   9       86.54       22.91       24.35 o   0.1332E-02
   5   4   9        6.58        2.22        8.29 o   0.1226E-01
  -9   5   9      551.64      589.48       40.67 o   0.2380E-03
  -8   5   9      679.66      632.15       32.29 o   0.2482E-03
  -7   5   9     1125.41     1147.95       43.84 o   0.1235E-03
  -6   5   9      282.83      297.46       17.84 o   0.6626E-03
  -5   5   9       26.40       16.89        6.97 o   0.8273E-02
  -4   5   9       11.90        1.05        5.82 o   0.2038E-01
  -3   5   9      143.55      142.79       12.98 o   0.1385E-02
  -2   5   9       71.08       64.10       12.00 o   0.2668E-02
  -1   5   9       70.27       62.08       11.37 o   0.2758E-02
   0   5   9      306.02      224.38       31.95 o   0.4947E-03
   1   5   9      244.68      244.35       19.86 o   0.7543E-03
   2   5   9      853.67      962.94       38.39 o   0.1628E-03
   3   5   9      147.44      128.29       18.56 o   0.1196E-02
   4   5   9        9.06        7.20       10.89 o   0.7008E-02
   5   5   9      100.90       84.35       19.31 o   0.1427E-02
  -9   6   9       63.31       25.25       15.38 o   0.2728E-02
  -8   6   9        8.80        0.29       11.02 o   0.7574E-02
  -7   6   9      214.07      195.96       17.12 o   0.9442E-03
  -6   6   9      143.40      154.49       15.01 o   0.1268E-02
  -5   6   9      341.73      399.53       20.40 o   0.4968E-03
  -4   6   9      354.76      345.44       20.31 o   0.5375E-03
  -3   6   9     1373.18     1310.43       49.42 o   0.9872E-04
  -2   6   9      114.76       93.72       12.74 o   0.1849E-02
  -1   6   9       12.77        1.90        6.83 o   0.1512E-01
   0   6   9        8.71        3.29       14.05 o   0.4705E-02
   1   6   9      245.96      173.89       33.02 o   0.5362E-03
   2   6   9      138.23       58.67       29.26 o   0.8514E-03
   3   6   9       91.28       69.08       26.19 o   0.1042E-02
   4   6   9        0.60        2.40        4.22 o   0.7878E-03
  -9   7   9      552.19      526.40       46.69 o   0.2214E-03
  -8   7   9      296.67      272.70       21.11 o   0.6451E-03
  -7   7   9       86.59       70.52       13.68 o   0.2150E-02
  -6   7   9      226.23      240.80       16.94 o   0.8162E-03
  -5   7   9      338.25      323.69       21.23 o   0.5636E-03
  -4   7   9      241.60      237.70       17.52 o   0.8288E-03
  -3   7   9      310.21      243.59       19.93 o   0.7078E-03
  -2   7   9       20.42        5.17        6.74 o   0.1228E-01
  -1   7   9      100.77       77.25       12.92 o   0.2128E-02
   0   7   9       43.06       41.20       15.72 o   0.2536E-02
   1   7   9      253.65      405.56       36.99 o   0.3589E-03
   2   7   9       78.85      116.55       23.71 o   0.1078E-02
  -8   8   9       51.88       26.49       11.00 o   0.4202E-02
  -7   8   9      432.48      423.39       26.28 o   0.4107E-03
  -6   8   9      186.67      152.85       18.45 o   0.1049E-02
  -5   8   9      606.64      604.76       30.96 o   0.2718E-03
  -4   8   9      288.25      265.40       19.91 o   0.6712E-03
  -3   8   9      199.85      202.67       16.61 o   0.9386E-03
  -2   8   9       14.52       18.29        7.41 o   0.8220E-02
  -1   8   9      640.53      535.83       50.88 o   0.1970E-03
   0   8   9       83.34       67.79       21.19 o   0.1412E-02
   1   8   9       50.19       35.10       18.75 o   0.2035E-02
  -7   9   9      262.47      221.39       21.78 o   0.7307E-03
  -6   9   9       31.33        7.44       10.05 o   0.6605E-02
  -5   9   9       11.85        3.37        8.10 o   0.1135E-01
  -4   9   9        2.26        0.18       10.07 o   0.1305E-02
  -3   9   9       12.81        1.66        7.84 o   0.1253E-01
  -2   9   9      122.36       71.97       15.91 o   0.1751E-02
  -1   9   9      272.02      245.70       33.36 o   0.4770E-03
   0   9   9       41.01       20.25       15.98 o   0.2829E-02
  -5  10   9      191.71      152.78       26.06 o   0.7754E-03
  -4  10   9       37.25        6.36       10.98 o   0.5524E-02
  -3  10   9      127.34       99.11       16.83 o   0.1474E-02
  -2  10   9      227.59      185.18       27.04 o   0.6713E-03
   0 -11  10       36.59       22.69        9.87 o   0.5228E-02
  -2 -10  10       60.85       51.77       12.29 o   0.2907E-02
  -1 -10  10      130.37      111.81       15.17 o   0.1496E-02
   0 -10  10       45.43       32.33       10.29 o   0.4284E-02
   1 -10  10      268.17      295.37       17.10 o   0.7046E-03
   2 -10  10      589.57      608.09       38.27 o   0.2397E-03
   5 -10  10      200.04      174.46       30.84 o   0.6098E-03
   6 -10  10       38.06       28.17       18.97 o   0.2130E-02
  -3  -9  10      198.74      172.60       19.16 o   0.9544E-03
  -2  -9  10      195.21      192.94       16.89 o   0.9826E-03
  -1  -9  10       48.42       27.53        9.62 o   0.4728E-02
   0  -9  10       42.72       23.19        8.34 o   0.5748E-02
   1  -9  10       78.15       62.28       10.31 o   0.2857E-02
   2  -9  10      305.51      297.69       24.86 o   0.5468E-03
   3  -9  10      398.76      416.25       29.52 o   0.3821E-03
   4  -9  10       61.34       33.42       11.36 o   0.3601E-02
   5  -9  10      133.28      147.37       26.53 o   0.8140E-03
   6  -9  10      228.83      183.15       34.30 o   0.5190E-03
   7  -9  10      114.74       73.92       26.87 o   0.9568E-03
  -4  -8  10      121.76       86.08       16.15 o   0.1647E-02
  -3  -8  10       67.36       57.48       12.11 o   0.2766E-02
  -2  -8  10       13.69        1.46        7.00 o   0.1467E-01
  -1  -8  10       17.21        1.87        6.56 o   0.1485E-01
   0  -8  10       13.16        4.03        5.65 o   0.1759E-01
   1  -8  10      886.02      851.38       48.10 o   0.1496E-03
   2  -8  10      920.07      943.04       48.95 o   0.1394E-03
   3  -8  10      544.14      594.55       26.71 o   0.3016E-03
   4  -8  10      294.00      326.89       19.37 o   0.6050E-03
   5  -8  10       72.77       63.57       12.26 o   0.2587E-02
   6  -8  10       83.94       61.22       13.92 o   0.2268E-02
   7  -8  10       21.44        6.59       15.59 o   0.3520E-02
  -5  -7  10       41.93       31.35       11.87 o   0.3750E-02
  -4  -7  10       23.43       14.62        9.60 o   0.6636E-02
  -3  -7  10       13.65        4.50        7.51 o   0.1192E-01
  -2  -7  10       19.18        8.07        7.35 o   0.1050E-01
  -1  -7  10       55.70       44.20        9.08 o   0.3935E-02
   0  -7  10      145.26      121.21       11.64 o   0.1628E-02
   1  -7  10      214.48      230.47       20.20 o   0.7807E-03
   2  -7  10      395.90      382.03       20.98 o   0.4865E-03
   3  -7  10      132.95      135.55       13.81 o   0.1471E-02
   4  -7  10      569.86      567.57       27.68 o   0.3034E-03
   5  -7  10       48.63       37.39       10.01 o   0.4092E-02
   6  -7  10      262.66      270.68       19.22 o   0.7064E-03
   7  -7  10      218.67      233.54       19.81 o   0.7824E-03
  -6  -6  10       54.16       39.54       11.51 o   0.3417E-02
  -5  -6  10      129.32      111.77       16.36 o   0.1421E-02
  -4  -6  10      988.52     1059.96       39.33 o   0.1423E-03
  -3  -6  10       34.07       33.36        8.47 o   0.5189E-02
  -2  -6  10      338.42      362.53       18.67 o   0.5549E-03
  -1  -6  10      381.09      400.80       19.29 o   0.4976E-03
   0  -6  10      553.22      544.19       23.06 o   0.3359E-03
   1  -6  10       12.09        2.14        5.43 o   0.2025E-01
   2  -6  10      142.86      158.58       12.78 o   0.1354E-02
   3  -6  10      249.27      256.36       16.55 o   0.7852E-03
   4  -6  10      161.92      150.96       14.77 o   0.1233E-02
   5  -6  10       32.53       21.50        8.45 o   0.6275E-02
   6  -6  10       33.06       16.83        8.82 o   0.6313E-02
   7  -6  10       36.18       34.39       11.06 o   0.4220E-02
   8  -6  10       97.14       66.28       15.91 o   0.1908E-02
  -6  -5  10      665.33      598.98       32.57 o   0.2576E-03
  -5  -5  10       49.25       41.99       11.71 o   0.3411E-02
  -4  -5  10     1192.47     1215.53       43.35 o   0.1152E-03
  -3  -5  10       76.06       50.25       10.72 o   0.3118E-02
  -2  -5  10       18.84        6.18        6.35 o   0.1297E-01
  -1  -5  10      250.45      248.30       21.14 o   0.6966E-03
   0  -5  10      134.73      136.82        8.84 o   0.1691E-02
   1  -5  10       39.77       30.48        7.93 o   0.5481E-02
   2  -5  10      384.66      408.44       20.15 o   0.4765E-03
   3  -5  10     1942.10     2011.77       64.25 o   0.5445E-04
   4  -5  10     4422.60     4579.06      130.43 o   0.1431E-04
   5  -5  10      536.58      529.88       27.34 o   0.3248E-03
   6  -5  10       89.43       80.55       13.22 o   0.2153E-02
   7  -5  10       79.54       58.84       14.07 o   0.2321E-02
   8  -5  10       71.38       47.14       13.81 o   0.2588E-02
  -7  -4  10       39.13       24.53       10.56 o   0.4636E-02
  -6  -4  10      153.95      128.91       16.92 o   0.1253E-02
  -5  -4  10      677.16      724.57       30.63 o   0.2320E-03
  -4  -4  10      969.66      991.64       36.40 o   0.1550E-03
  -3  -4  10     1534.63     1506.26       48.79 o   0.8458E-04
  -2  -4  10      366.85      397.95       18.59 o   0.5038E-03
  -1  -4  10      419.24      449.60       19.10 o   0.4408E-03
   0  -4  10       58.02       62.79        6.90 o   0.3750E-02
   1  -4  10       12.28        6.99        5.17 o   0.1738E-01
   2  -4  10       20.74       17.87        5.86 o   0.9600E-02
   3  -4  10     1259.04     1254.18       46.06 o   0.1056E-03
   4  -4  10       62.49       53.37       10.35 o   0.3299E-02
   5  -4  10      172.34      157.25       14.94 o   0.1216E-02
   6  -4  10      211.83      187.51       17.51 o   0.9608E-03
   7  -4  10       59.50       37.06       12.78 o   0.3129E-02
   8  -4  10      255.57      189.01       20.70 o   0.8180E-03
  -8  -3  10      216.36      239.23       24.31 o   0.6782E-03
  -7  -3  10      238.08      210.33       19.44 o   0.8199E-03
  -6  -3  10      184.11      195.26       16.62 o   0.9849E-03
  -5  -3  10       90.37       78.26       12.37 o   0.2204E-02
  -4  -3  10      181.72      165.26       14.40 o   0.1162E-02
  -3  -3  10      489.32      473.26       22.29 o   0.3883E-03
  -2  -3  10     1141.64     1045.01       37.38 o   0.1373E-03
  -1  -3  10      361.89      355.41       14.91 o   0.5899E-03
   0  -3  10      342.01      374.89       18.15 o   0.5477E-03
   1  -3  10       41.03       61.62        7.82 o   0.3841E-02
   2  -3  10      288.85      329.06       16.91 o   0.6346E-03
   3  -3  10      159.80      170.97       13.88 o   0.1201E-02
   4  -3  10      213.94      225.50       15.94 o   0.8926E-03
   5  -3  10      532.61      548.38       27.48 o   0.3159E-03
   6  -3  10      520.99      519.19       28.20 o   0.3258E-03
   7  -3  10       54.91       39.74       11.57 o   0.3409E-02
   8  -3  10       41.69       14.40       10.40 o   0.5283E-02
  -8  -2  10      139.43      131.08       15.78 o   0.1354E-02
  -7  -2  10       56.68       43.54       11.49 o   0.3328E-02
  -6  -2  10     1243.22     1295.11       44.36 o   0.1081E-03
  -5  -2  10      207.41      225.43       15.70 o   0.8945E-03
  -4  -2  10     1852.72     1832.77       55.79 o   0.6414E-04
  -3  -2  10     1594.73     1543.26       48.19 o   0.8211E-04
  -2  -2  10     2514.44     2797.17       59.76 o   0.3811E-04
  -1  -2  10       46.86       47.32        6.90 o   0.4518E-02
   0  -2  10      485.04      485.00       22.94 o   0.3746E-03
   1  -2  10      222.06      242.39       14.95 o   0.8604E-03
   2  -2  10      136.29      116.29       13.10 o   0.1593E-02
   3  -2  10      237.25      227.63       15.97 o   0.8667E-03
   4  -2  10       32.40       25.62        7.57 o   0.6260E-02
   5  -2  10     1245.14     1190.64       48.16 o   0.1106E-03
   6  -2  10     1316.48     1260.76       51.72 o   0.1013E-03
   7  -2  10      151.39      100.28       17.47 o   0.1382E-02
   8  -2  10      133.92       94.29       27.55 o   0.8751E-03
  -8  -1  10      458.15      487.85       24.86 o   0.3778E-03
  -7  -1  10      234.02      248.01       17.59 o   0.7975E-03
  -6  -1  10       38.12       15.34        8.01 o   0.7047E-02
  -5  -1  10       65.33       50.55        9.64 o   0.3404E-02
  -4  -1  10        9.21       17.88        5.91 o   0.1107E-01
  -3  -1  10     1822.11     2002.84       45.59 o   0.6390E-04
  -2  -1  10     2962.41     2913.90       68.44 o   0.3280E-04
  -1  -1  10      524.76      516.90       18.16 o   0.3751E-03
   0  -1  10     1088.35     1191.35       40.63 o   0.1222E-03
   1  -1  10      288.16      360.79       17.06 o   0.5981E-03
   2  -1  10      436.90      469.11       28.19 o   0.3633E-03
   3  -1  10       17.88       26.02        6.58 o   0.8067E-02
   4  -1  10      658.37      588.72       30.94 o   0.2647E-03
   5  -1  10      173.86      178.57       17.21 o   0.1019E-02
   6  -1  10       24.56        9.13        8.70 o   0.7876E-02
   7  -1  10       26.44       12.24       10.11 o   0.6203E-02
   8  -1  10       80.43       14.12       24.82 o   0.1348E-02
  -8   0  10      304.91      339.15       28.41 o   0.4740E-03
  -7   0  10      818.68      871.71       32.83 o   0.1896E-03
  -6   0  10      231.42      223.73       14.97 o   0.9029E-03
  -5   0  10      327.89      383.85       17.15 o   0.5483E-03
  -4   0  10     2707.89     2638.44       63.43 o   0.3825E-04
  -3   0  10      927.71     1091.03       26.82 o   0.1596E-03
  -2   0  10      670.68      649.44       21.64 o   0.2821E-03
  -1   0  10     3069.24     3038.73       70.68 o   0.3059E-04
   0   0  10      448.22      347.19       22.82 o   0.4658E-03
   1   0  10       62.49       56.38       10.30 o   0.3106E-02
   2   0  10      199.31      221.08       18.15 o   0.8542E-03
   3   0  10       21.85        7.93        7.23 o   0.1051E-01
   4   0  10       28.96        6.11        7.42 o   0.9836E-02
   5   0  10       31.18        6.63       14.40 o   0.3826E-02
   6   0  10     1103.58     1087.62       61.17 o   0.1045E-03
   7   0  10      969.28      828.44       57.88 o   0.1314E-03
  -8   1  10       34.81        3.89       12.81 o   0.4672E-02
  -7   1  10      225.97      229.24       22.21 o   0.7176E-03
  -6   1  10      103.50       74.96       16.06 o   0.1756E-02
  -5   1  10       83.62       74.23        7.68 o   0.2890E-02
  -4   1  10      748.71      703.79       26.69 o   0.2414E-03
  -3   1  10      923.31      984.80       26.92 o   0.1728E-03
  -2   1  10     1790.84     1857.46       45.07 o   0.6884E-04
  -1   1  10     1118.50     1189.02       31.04 o   0.1324E-03
   0   1  10      723.47      732.53       31.17 o   0.2218E-03
   1   1  10      496.00      491.07       25.93 o   0.3536E-03
   2   1  10      633.89      616.01       30.87 o   0.2619E-03
   3   1  10      259.33      245.21       19.91 o   0.7251E-03
   4   1  10       82.19       39.85       24.35 o   0.1270E-02
   5   1  10       15.10        0.53       10.90 o   0.7247E-02
   6   1  10       69.80       80.00       15.40 o   0.1965E-02
   7   1  10       32.25       42.97       25.59 o   0.1269E-02
  -9   2  10      422.21      372.26       34.73 o   0.3573E-03
  -8   2  10      428.57      408.67       33.15 o   0.3568E-03
  -7   2  10      377.31      373.68       29.56 o   0.4145E-03
  -6   2  10     1140.01     1263.52       54.72 o   0.1019E-03
  -5   2  10      559.95      589.25       24.82 o   0.3079E-03
  -4   2  10      511.25      512.81       22.98 o   0.3579E-03
  -3   2  10      158.48      158.87        9.46 o   0.1419E-02
  -2   2  10      252.03      265.22       11.59 o   0.8448E-03
  -1   2  10       45.15       29.42        6.89 o   0.5779E-02
   0   2  10       58.69       29.32        9.91 o   0.4349E-02
   1   2  10      181.16      147.49       16.92 o   0.1143E-02
   2   2  10       42.16       40.14       10.22 o   0.4086E-02
   3   2  10       47.59       49.97       11.13 o   0.3397E-02
   4   2  10      215.53      237.51       20.45 o   0.7692E-03
   5   2  10       58.46       46.94       14.76 o   0.2460E-02
   6   2  10       11.11        1.59       11.46 o   0.6786E-02
  -9   3  10       48.70       12.08       15.51 o   0.3010E-02
  -8   3  10       14.69        0.88       12.56 o   0.5662E-02
  -7   3  10       65.61       19.56       14.87 o   0.2918E-02
  -6   3  10      158.88      166.37       14.35 o   0.1216E-02
  -5   3  10       96.97       72.44       10.88 o   0.2492E-02
  -4   3  10      128.30       98.26       12.40 o   0.1848E-02
  -3   3  10      204.61      227.30       13.90 o   0.9650E-03
  -2   3  10      816.98      858.41       25.26 o   0.2052E-03
  -1   3  10     1779.63     1728.32       60.56 o   0.6516E-04
   0   3  10     2247.99     2149.49       74.90 o   0.4554E-04
   1   3  10      924.94     1034.77       39.23 o   0.1465E-03
   2   3  10      149.14      128.93       17.26 o   0.1261E-02
   3   3  10      189.70      162.09       19.00 o   0.1016E-02
   4   3  10       69.54       38.55       14.21 o   0.2667E-02
   5   3  10       38.21       18.71       11.79 o   0.4376E-02
  -9   4  10      102.99       84.36       19.31 o   0.1417E-02
  -8   4  10      236.31      221.31       27.08 o   0.6159E-03
  -7   4  10      398.10      392.98       22.74 o   0.4623E-03
  -6   4  10     1544.01     1611.54       53.99 o   0.7833E-04
  -5   4  10      702.47      739.29       29.98 o   0.2310E-03
  -4   4  10      110.04      126.34       11.64 o   0.1710E-02
  -3   4  10      164.95      180.10       12.93 o   0.1191E-02
  -2   4  10       67.81       82.04        9.05 o   0.2809E-02
  -1   4  10      107.52      142.68       22.55 o   0.1022E-02
   0   4  10      178.68      138.91       17.04 o   0.1153E-02
   1   4  10       91.86       55.71       14.44 o   0.2249E-02
   2   4  10      266.61      292.00       21.95 o   0.6182E-03
   3   4  10      176.65      191.24       20.10 o   0.9012E-03
   4   4  10      414.86      425.09       31.14 o   0.3669E-03
   5   4  10      298.03      293.54       27.42 o   0.5182E-03
  -9   5  10       30.67        9.46       14.95 o   0.3506E-02
  -8   5  10       22.11        6.90        9.13 o   0.7876E-02
  -7   5  10       19.39        5.70        7.81 o   0.1055E-01
  -6   5  10      367.57      343.88       21.58 o   0.5301E-03
  -5   5  10       27.49       12.81        6.91 o   0.9021E-02
  -4   5  10       14.20        5.80        6.14 o   0.1479E-01
  -3   5  10      405.83      371.61       21.73 o   0.4860E-03
  -1   5  10       17.09        8.55       13.07 o   0.4788E-02
   0   5  10       24.01        3.49       13.46 o   0.4654E-02
   1   5  10      163.48       93.79       31.27 o   0.6956E-03
   2   5  10      112.34       39.33       29.26 o   0.9161E-03
   3   5  10      127.19      103.03       19.73 o   0.1274E-02
   4   5  10       78.88       43.62       17.94 o   0.1927E-02
  -8   6  10      169.07      161.17       18.13 o   0.1055E-02
  -7   6  10      276.50      292.43       19.71 o   0.6594E-03
  -6   6  10       68.82       63.55       11.78 o   0.2626E-02
  -5   6  10      358.52      355.85       21.58 o   0.5204E-03
  -4   6  10      317.77      307.67       19.69 o   0.6211E-03
  -3   6  10      280.05      281.02       18.51 o   0.6943E-03
  -2   6  10      138.79       97.96       14.26 o   0.1639E-02
  -1   6  10      123.66      147.86       26.53 o   0.8149E-03
   0   6  10      713.19      957.19       57.54 o   0.1327E-03
   1   6  10      204.40      253.93       35.50 o   0.4613E-03
   2   6  10      209.65      280.81       35.28 o   0.4460E-03
   3   6  10      104.44      131.43       28.96 o   0.7823E-03
  -9   7  10      193.68      120.11       30.76 o   0.6771E-03
  -8   7  10      122.40       91.80       16.48 o   0.1554E-02
  -7   7  10      132.36      113.91       16.17 o   0.1440E-02
  -6   7  10      149.61      128.97       16.46 o   0.1303E-02
  -5   7  10      142.22      131.02       15.97 o   0.1323E-02
  -4   7  10      248.40      241.03       18.15 o   0.7868E-03
  -3   7  10      267.17      236.28       19.00 o   0.7550E-03
  -2   7  10       34.92       40.37        8.98 o   0.4453E-02
  -1   7  10      173.00      159.42       27.30 o   0.7388E-03
   1   7  10       63.78       12.53       23.96 o   0.1458E-02
   2   7  10       23.79        7.46       18.84 o   0.2482E-02
  -7   8  10      170.97      125.05       18.80 o   0.1154E-02
  -6   8  10       33.90       11.03        9.05 o   0.6812E-02
  -5   8  10       31.03       26.41        9.97 o   0.5055E-02
  -4   8  10      107.67       95.32       15.26 o   0.1729E-02
  -3   8  10       11.73        2.63        6.67 o   0.1542E-01
  -2   8  10       70.48       55.72       20.08 o   0.1606E-02
  -1   8  10      176.46      123.04       28.58 o   0.7430E-03
   0   8  10      171.08      135.84       29.18 o   0.7185E-03
   1   8  10       16.53       17.32       15.38 o   0.3336E-02
  -6   9  10      193.63      158.11       26.06 o   0.7595E-03
  -5   9  10       67.47       68.45       13.07 o   0.2367E-02
  -4   9  10      160.78      144.10       18.71 o   0.1113E-02
  -3   9  10       42.44       27.41       10.00 o   0.4618E-02
  -2   9  10      219.69      190.37       28.79 o   0.6321E-03
  -1   9  10      121.49      104.69       27.51 o   0.8631E-03
   0 -11  11      121.40       87.24       21.10 o   0.1254E-02
   1 -11  11       30.97       11.57       11.45 o   0.5133E-02
  -1 -10  11      299.70      257.36       20.32 o   0.6879E-03
   0 -10  11       35.07       22.46       12.86 o   0.3834E-02
   1 -10  11       17.56        8.47        9.35 o   0.7662E-02
   2 -10  11       48.95       23.81       12.77 o   0.3587E-02
   3 -10  11      377.87      374.50       30.46 o   0.4039E-03
   5 -10  11       17.43       22.81       15.63 o   0.3178E-02
   6 -10  11      138.49      120.44       29.09 o   0.7622E-03
  -3  -9  11      209.18      186.21       28.11 o   0.6622E-03
  -2  -9  11      308.24      290.86       21.03 o   0.6168E-03
  -1  -9  11     1152.12     1183.62       42.68 o   0.1214E-03
   0  -9  11      207.35      209.93       21.91 o   0.7908E-03
   1  -9  11      172.62      179.72       19.39 o   0.9611E-03
   2  -9  11      236.86      261.63       23.62 o   0.6423E-03
   3  -9  11      346.30      348.90       28.24 o   0.4514E-03
   4  -9  11      133.74      123.07       15.49 o   0.1402E-02
   5  -9  11       35.73       37.14       10.07 o   0.4348E-02
   6  -9  11       13.28        0.38       13.71 o   0.4886E-02
  -4  -8  11      293.55      289.15       33.53 o   0.4413E-03
  -3  -8  11      165.44      166.83       17.67 o   0.1066E-02
  -2  -8  11       80.95       60.21       12.49 o   0.2539E-02
  -1  -8  11       64.93       66.24       10.89 o   0.2887E-02
   0  -8  11       85.22       92.18       16.15 o   0.1722E-02
   1  -8  11       27.38       19.00       10.47 o   0.5431E-02
   2  -8  11       42.89       34.10       11.83 o   0.3675E-02
   3  -8  11      235.56      226.33       17.41 o   0.8436E-03
   4  -8  11      247.20      240.96       18.11 o   0.7968E-03
   5  -8  11      287.40      289.86       20.29 o   0.6483E-03
   6  -8  11       60.06       57.46       11.92 o   0.2850E-02
  -5  -7  11       34.60        7.69       16.74 o   0.2925E-02
  -4  -7  11       40.13       13.38       10.61 o   0.5327E-02
  -3  -7  11      107.35       92.87       13.98 o   0.1829E-02
  -2  -7  11      275.07      247.60       17.84 o   0.7494E-03
  -1  -7  11      260.85      235.74       16.81 o   0.8136E-03
   0  -7  11      693.89      762.88       41.78 o   0.1900E-03
   1  -7  11      397.01      359.54       29.09 o   0.4201E-03
   2  -7  11      377.04      377.87       21.22 o   0.4967E-03
   3  -7  11       38.08       39.50        8.58 o   0.4761E-02
   4  -7  11       19.29       12.51        6.87 o   0.1007E-01
   5  -7  11      148.44      104.74       16.29 o   0.1434E-02
   6  -7  11       71.42       63.96       12.97 o   0.2448E-02
   7  -7  11       19.33        4.04        8.62 o   0.9538E-02
   8  -7  11       33.49        7.45       12.35 o   0.4827E-02
  -5  -6  11       34.77       20.48       10.88 o   0.4892E-02
  -4  -6  11       14.80        1.46        8.27 o   0.1128E-01
  -3  -6  11       78.49       44.66       11.80 o   0.2899E-02
  -2  -6  11       37.53       29.63        8.58 o   0.5272E-02
  -1  -6  11       93.12       64.92       10.82 o   0.2603E-02
   0  -6  11       58.48       32.87       13.28 o   0.3020E-02
   1  -6  11      164.22      136.92       13.11 o   0.1391E-02
   2  -6  11       78.19       64.45       10.66 o   0.2798E-02
   3  -6  11      332.59      379.47       19.96 o   0.5289E-03
   4  -6  11     1872.02     1981.44       64.49 o   0.5603E-04
   5  -6  11      613.43      656.93       30.82 o   0.2566E-03
   6  -6  11      258.33      301.25       20.03 o   0.6585E-03
   7  -6  11       79.00       69.92       14.40 o   0.2161E-02
   8  -6  11       31.61        1.01       12.69 o   0.5006E-02
  -6  -5  11       27.32        0.87        9.38 o   0.8152E-02
  -5  -5  11       72.06       57.62       12.93 o   0.2573E-02
  -4  -5  11       70.50       71.60       11.55 o   0.2591E-02
  -3  -5  11       95.66       74.87       11.92 o   0.2344E-02
  -2  -5  11      368.79      359.01       19.56 o   0.5280E-03
  -1  -5  11      393.63      441.83       19.31 o   0.4577E-03
   0  -5  11      718.83      771.16       40.54 o   0.1875E-03
   1  -5  11       47.74       36.30        8.57 o   0.4709E-02
   2  -5  11       32.68       19.91        7.42 o   0.7109E-02
   3  -5  11      526.74      562.74       25.98 o   0.3155E-03
   4  -5  11      298.74      324.21       19.19 o   0.6017E-03
   5  -5  11       17.62        0.90        6.34 o   0.1610E-01
   6  -5  11       17.00        5.50        8.04 o   0.1052E-01
   7  -5  11      349.91      321.61       24.66 o   0.5148E-03
   8  -5  11      166.76      154.91       25.76 o   0.7877E-03
  -7  -4  11      155.15      106.68       18.04 o   0.1306E-02
  -6  -4  11      790.08      843.88       35.36 o   0.1888E-03
  -5  -4  11      573.70      628.86       28.36 o   0.2803E-03
  -4  -4  11       93.68       64.03       12.45 o   0.2388E-02
  -3  -4  11      272.00      247.46       16.88 o   0.7867E-03
  -2  -4  11       23.96       20.58        7.43 o   0.7469E-02
  -1  -4  11        8.52        1.30        5.52 o   0.2315E-01
   0  -4  11       74.28       67.22       10.10 o   0.2850E-02
   1  -4  11      604.10      535.50       27.30 o   0.3049E-03
   2  -4  11      144.00      132.21       12.13 o   0.1525E-02
   3  -4  11      194.42      201.01       14.87 o   0.1029E-02
   4  -4  11       53.52       46.49       10.07 o   0.3638E-02
   5  -4  11      328.89      306.43       21.17 o   0.5849E-03
   6  -4  11      475.39      483.58       27.53 o   0.3528E-03
   7  -4  11      195.85      150.79       20.31 o   0.9565E-03
  -7  -3  11      163.90      114.59       17.76 o   0.1255E-02
  -6  -3  11      100.40       80.39       14.38 o   0.1908E-02
  -5  -3  11      543.80      501.55       26.47 o   0.3354E-03
  -4  -3  11       34.11        6.37        8.07 o   0.8326E-02
  -3  -3  11       26.31       10.83        6.89 o   0.9614E-02
  -2  -3  11      207.67      232.65       13.01 o   0.9363E-03
  -1  -3  11      379.46      411.59       15.70 o   0.5166E-03
   0  -3  11      182.14      182.80       13.58 o   0.1135E-02
   1  -3  11       21.64       20.70        6.49 o   0.8485E-02
   2  -3  11        3.20        0.22        8.66 o   0.2493E-02
   3  -3  11      201.86      195.55       15.15 o   0.1034E-02
   4  -3  11        9.61        0.64        6.04 o   0.2031E-01
   5  -3  11      270.12      232.95       19.35 o   0.7442E-03
   6  -3  11      319.73      261.07       22.36 o   0.6272E-03
   7  -3  11      192.78      137.32       19.93 o   0.1045E-02
  -8  -2  11      135.22       90.60       15.99 o   0.1574E-02
  -7  -2  11       20.65       14.32        8.98 o   0.7377E-02
  -6  -2  11      117.02      115.29       14.23 o   0.1603E-02
  -5  -2  11       46.56       28.55        9.28 o   0.4894E-02
  -4  -2  11      467.94      417.48       21.99 o   0.4327E-03
  -3  -2  11     1082.78      990.55       36.54 o   0.1495E-03
  -2  -2  11      592.58      591.32       20.71 o   0.3243E-03
  -1  -2  11      503.31      501.11       24.55 o   0.3574E-03
   0  -2  11      225.63      243.17       15.92 o   0.8424E-03
   1  -2  11      263.82      307.64       16.71 o   0.6904E-03
   2  -2  11       10.15        8.56        5.70 o   0.1553E-01
   3  -2  11      107.15       94.52       13.01 o   0.1910E-02
   4  -2  11      395.64      397.27       23.20 o   0.4523E-03
   5  -2  11      498.46      476.31       27.75 o   0.3481E-03
   6  -2  11       40.84       38.55       10.83 o   0.3825E-02
   7  -2  11       32.34       20.83       10.81 o   0.4837E-02
  -8  -1  11       92.01       72.79       18.80 o   0.1554E-02
  -7  -1  11      706.93      706.32       30.83 o   0.2354E-03
  -6  -1  11      698.61      669.28       29.43 o   0.2476E-03
  -5  -1  11      367.23      363.03       18.89 o   0.5343E-03
  -4  -1  11     2229.92     2220.09       63.50 o   0.4814E-04
  -3  -1  11       39.68       38.09        6.12 o   0.5738E-02
  -2  -1  11      247.67      220.92       12.07 o   0.9668E-03
  -1  -1  11       31.52       23.86        8.27 o   0.6054E-02
   0  -1  11      733.76      756.40       31.99 o   0.2129E-03
   1  -1  11       37.36       43.24        8.91 o   0.4394E-02
   2  -1  11        9.31        7.97        5.80 o   0.1552E-01
   3  -1  11      485.60      476.48       31.99 o   0.3255E-03
   4  -1  11       11.00        6.97        7.55 o   0.1199E-01
   5  -1  11      115.42      136.62       15.06 o   0.1423E-02
   6  -1  11       99.87       72.11       15.22 o   0.1901E-02
   7  -1  11      192.12      177.49       19.03 o   0.9693E-03
  -8   0  11      100.00       54.02       18.54 o   0.1694E-02
  -7   0  11       69.76       57.22       15.85 o   0.2133E-02
  -6   0  11      152.67      148.36       13.17 o   0.1387E-02
  -5   0  11       79.28       59.30        9.47 o   0.3045E-02
  -4   0  11      871.97      885.09       30.48 o   0.1870E-03
  -3   0  11      126.47      151.40        8.80 o   0.1589E-02
  -2   0  11     1148.05     1161.92       32.43 o   0.1338E-03
  -1   0  11     1511.05     1654.24       52.84 o   0.7701E-04
   0   0  11      399.68      417.51       22.41 o   0.4428E-03
   1   0  11      402.54      425.78       23.02 o   0.4345E-03
   2   0  11      228.47      209.02       18.09 o   0.8573E-03
   3   0  11        9.21        2.78        7.13 o   0.1473E-01
   4   0  11       24.28       20.12        8.79 o   0.6614E-02
   5   0  11       35.67        0.28       16.87 o   0.3059E-02
   6   0  11       48.80       28.97       12.12 o   0.3735E-02
   7   0  11       36.99        6.11       21.79 o   0.1884E-02
  -8   1  11      190.05      136.62       25.12 o   0.8328E-03
  -7   1  11     1148.43     1214.82       58.86 o   0.1002E-03
  -6   1  11       96.58       56.79       16.36 o   0.1905E-02
  -5   1  11       42.82       23.34        7.05 o   0.6363E-02
  -4   1  11       61.81       48.72        6.87 o   0.4079E-02
  -3   1  11      799.29      989.66       32.11 o   0.1735E-03
  -2   1  11      105.85      108.98        8.52 o   0.2189E-02
  -1   1  11      549.89      580.05       25.88 o   0.3130E-03
   0   1  11      296.60      353.24       18.48 o   0.5915E-03
   1   1  11        9.61        0.96        6.05 o   0.2003E-01
   2   1  11       28.00       29.35        9.23 o   0.5324E-02
   3   1  11       91.01       81.38       14.92 o   0.1879E-02
   4   1  11      409.74      309.46       30.80 o   0.4363E-03
   5   1  11      212.41      184.85       22.19 o   0.8291E-03
   6   1  11       79.15       20.77       28.79 o   0.1024E-02
  -8   2  11      283.47      239.13       27.12 o   0.5827E-03
  -7   2  11       88.47       62.93       17.04 o   0.1848E-02
  -6   2  11      218.07      215.23       21.27 o   0.7901E-03
  -5   2  11     1209.49     1175.68       43.27 o   0.1186E-03
  -4   2  11      517.17      512.41       23.66 o   0.3545E-03
  -3   2  11      312.51      334.53       18.15 o   0.6068E-03
  -2   2  11      170.95      189.40       10.10 o   0.1266E-02
  -1   2  11     1865.27     1834.91       64.30 o   0.6047E-04
   0   2  11      820.77      764.07       36.18 o   0.1927E-03
   1   2  11     1079.59     1149.17       44.34 o   0.1219E-03
   2   2  11      184.94      171.25       17.90 o   0.1002E-02
   3   2  11      120.18       62.52       17.05 o   0.1753E-02
   4   2  11       59.29       57.68       12.92 o   0.2634E-02
   5   2  11       59.65       57.93       14.83 o   0.2370E-02
   6   2  11       53.78       36.68       28.15 o   0.1067E-02
  -8   3  11      190.09      147.70       25.59 o   0.7902E-03
  -7   3  11      185.77      128.68       23.71 o   0.9024E-03
  -6   3  11      438.74      489.15       23.04 o   0.3918E-03
  -5   3  11      395.58      410.31       21.34 o   0.4606E-03
  -4   3  11       43.38       32.60        8.08 o   0.5016E-02
  -3   3  11      112.56       85.67       21.66 o   0.1232E-02
  -2   3  11      115.10      114.35       12.84 o   0.1741E-02
  -1   3  11     1670.13     1553.73       69.76 o   0.6726E-04
   0   3  11      366.89      343.50       22.42 o   0.5204E-03
   1   3  11      320.07      382.81       21.53 o   0.5156E-03
   2   3  11      201.92      231.64       19.38 o   0.8083E-03
   3   3  11      240.56      290.69       21.58 o   0.6435E-03
   4   3  11       53.12       42.12       12.98 o   0.3020E-02
   5   3  11      455.44      440.31       35.37 o   0.3224E-03
  -8   4  11       70.10       42.57       16.79 o   0.2120E-02
  -7   4  11       40.79       29.55        9.70 o   0.4778E-02
  -6   4  11      123.47      101.87       13.97 o   0.1714E-02
  -5   4  11      773.40      808.61       32.79 o   0.2036E-03
  -4   4  11       48.57       35.43        9.19 o   0.4388E-02
  -3   4  11      407.64      396.36       25.46 o   0.4301E-03
  -2   4  11      865.05      904.47       60.61 o   0.1224E-03
  -1   4  11      372.02      449.84       36.99 o   0.3192E-03
   0   4  11      224.22      209.92       34.09 o   0.5035E-03
   1   4  11      434.81      409.50       27.33 o   0.3949E-03
   2   4  11      109.35       15.90       30.54 o   0.9032E-03
   3   4  11       20.23       10.95       12.35 o   0.4947E-02
   4   4  11      182.55      133.53       23.68 o   0.9039E-03
   5   4  11       57.67        4.42       30.46 o   0.9961E-03
  -8   5  11       52.93       11.43       13.07 o   0.3979E-02
  -7   5  11      269.24      266.89       19.29 o   0.7064E-03
  -6   5  11      183.74      192.02       16.68 o   0.1002E-02
  -5   5  11      197.56      217.96       15.52 o   0.9508E-03
  -4   5  11      103.22      108.57       12.93 o   0.1864E-02
  -3   5  11      116.66       69.79       13.34 o   0.2114E-02
  -2   5  11       49.00      109.73       16.79 o   0.1695E-02
  -1   5  11       56.90       49.69       18.37 o   0.1886E-02
   0   5  11      783.38     1166.74       60.87 o   0.1095E-03
   1   5  11     1046.42     1371.31       75.48 o   0.7809E-04
   2   5  11      400.47      549.11       46.09 o   0.2341E-03
   3   5  11      121.81      116.74       18.52 o   0.1302E-02
   4   5  11      119.46      142.59       20.02 o   0.1131E-02
  -8   6  11      170.61      142.29       18.39 o   0.1125E-02
  -7   6  11       16.74        2.28        8.24 o   0.1062E-01
  -6   6  11      191.80      184.23       18.43 o   0.9638E-03
  -5   6  11      610.95      660.20       29.84 o   0.2638E-03
  -4   6  11      897.41      880.95       38.35 o   0.1710E-03
  -3   6  11      380.30      349.19       22.84 o   0.5063E-03
  -2   6  11      143.06      120.84       24.86 o   0.9095E-03
  -1   6  11      327.29      364.40       38.10 o   0.3498E-03
   0   6  11      315.80      318.77       38.66 o   0.3653E-03
   1   6  11       96.75       40.40       27.17 o   0.1049E-02
   2   6  11       68.18        7.83       25.20 o   0.1356E-02
   3   6  11       54.98        0.03       24.43 o   0.1512E-02
  -8   7  11       31.57       21.85       15.76 o   0.2923E-02
  -7   7  11       23.30       13.92        9.64 o   0.6308E-02
  -6   7  11       27.68        3.49        9.06 o   0.8096E-02
  -5   7  11       17.68       12.40        7.75 o   0.9188E-02
  -4   7  11      223.09      185.72       18.38 o   0.9293E-03
  -3   7  11       30.26       11.13        8.68 o   0.7448E-02
  -2   7  11      255.79      214.45       30.93 o   0.5495E-03
  -1   7  11      394.27      312.92       39.60 o   0.3396E-03
   1   7  11      343.10      469.30       43.53 o   0.2748E-03
   2   7  11      183.55      210.55       38.02 o   0.4494E-03
  -6   8  11      149.79      105.08       17.40 o   0.1322E-02
  -5   8  11      341.28      347.70       23.89 o   0.5072E-03
  -4   8  11      348.14      333.98       23.68 o   0.5235E-03
  -3   8  11      584.10      522.55       50.96 o   0.2019E-03
  -2   8  11      229.22      182.07       33.70 o   0.5268E-03
  -1   8  11      190.26      176.95       31.95 o   0.5909E-03
   0   8  11        2.86        8.03       19.51 o   0.2254E-03
  -5   9  11       81.46       51.69       19.48 o   0.1692E-02
  -4   9  11       22.26        7.40       11.92 o   0.5451E-02
   0 -10  12     1254.41     1273.38       67.45 o   0.8549E-04
   1 -10  12      155.32      138.86       22.08 o   0.9811E-03
   2 -10  12      224.35      188.55       22.85 o   0.7834E-03
   3 -10  12       57.92       52.24       15.72 o   0.2290E-02
   5 -10  12      106.75       66.81       24.69 o   0.1109E-02
  -2  -9  12      251.77      208.68       19.75 o   0.8111E-03
  -1  -9  12     1305.58     1333.00       68.82 o   0.8141E-04
   0  -9  12      159.16      119.20       22.13 o   0.1026E-02
   1  -9  12       59.38       37.01       13.71 o   0.2927E-02
   2  -9  12      325.93      328.31       28.66 o   0.4646E-03
   3  -9  12       44.98       24.03       12.00 o   0.3926E-02
   4  -9  12       32.21       13.60       10.42 o   0.5553E-02
   5  -9  12       22.04        6.06        8.75 o   0.8573E-02
  -3  -8  12      334.38      317.27       22.75 o   0.5547E-03
  -2  -8  12       61.58       50.01       11.53 o   0.3092E-02
  -1  -8  12      342.20      336.85       29.82 o   0.4477E-03
   0  -8  12      791.58      802.53       47.89 o   0.1635E-03
   1  -8  12      630.11      681.08       41.14 o   0.2089E-03
   2  -8  12       98.80       76.51       17.13 o   0.1649E-02
   3  -8  12       98.25       78.70       13.38 o   0.2084E-02
   4  -8  12       29.18       24.40        9.45 o   0.5502E-02
   5  -8  12       16.66        0.67        7.81 o   0.1213E-01
   6  -8  12       12.17        6.25        8.51 o   0.9952E-02
   7  -8  12       29.77        0.70       11.53 o   0.5915E-02
  -4  -7  12      193.89      149.17       19.07 o   0.1030E-02
  -3  -7  12       26.44       12.23        9.20 o   0.6868E-02
  -2  -7  12       14.29        3.40        7.43 o   0.1277E-01
  -1  -7  12       20.59       12.06        9.87 o   0.6627E-02
   0  -7  12        7.09        1.32        7.48 o   0.1485E-01
   1  -7  12      118.71       89.07       18.24 o   0.1441E-02
   2  -7  12      147.37      151.65       15.26 o   0.1263E-02
   3  -7  12      147.39      122.18       15.39 o   0.1398E-02
   4  -7  12      401.60      426.55       23.84 o   0.4301E-03
   5  -7  12       14.95        7.07        7.18 o   0.1177E-01
   6  -7  12      157.86      118.64       18.10 o   0.1224E-02
   7  -7  12      135.33       98.68       21.87 o   0.1141E-02
  -5  -6  12       17.71        6.52        9.45 o   0.8051E-02
  -4  -6  12      278.85      256.84       20.12 o   0.6960E-03
  -3  -6  12       95.54       78.85       12.93 o   0.2124E-02
  -2  -6  12      540.73      566.70       25.66 o   0.3179E-03
  -1  -6  12      358.60      356.53       28.41 o   0.4408E-03
   0  -6  12     2044.19     2134.83       90.90 o   0.4281E-04
   1  -6  12      989.10     1147.36       52.33 o   0.1161E-03
   2  -6  12      172.10      189.63       15.00 o   0.1090E-02
   3  -6  12       13.58        4.28        6.85 o   0.1354E-01
   4  -6  12       35.11       21.41        9.46 o   0.5525E-02
   5  -6  12      252.73      270.03       19.34 o   0.7109E-03
   6  -6  12       41.93       26.72       10.31 o   0.4535E-02
   7  -6  12       42.16        8.94       11.45 o   0.4964E-02
  -6  -5  12       86.29       62.93       14.48 o   0.2167E-02
  -5  -5  12      513.37      501.93       27.67 o   0.3358E-03
  -4  -5  12      300.89      257.28       20.06 o   0.6783E-03
  -3  -5  12       89.47       80.66       12.25 o   0.2213E-02
  -2  -5  12       93.25       67.26       11.47 o   0.2496E-02
  -1  -5  12       78.68       60.88       15.12 o   0.2161E-02
   0  -5  12       35.37       25.13       10.47 o   0.4840E-02
   1  -5  12       26.06       23.90        7.30 o   0.7093E-02
   2  -5  12      396.02      393.98       21.90 o   0.4681E-03
   3  -5  12      309.48      328.07       19.73 o   0.5889E-03
   4  -5  12      371.50      377.09       22.77 o   0.4792E-03
   5  -5  12       52.11       35.71       10.50 o   0.3913E-02
   6  -5  12       44.00       40.02       11.17 o   0.3730E-02
   7  -5  12       44.92       22.07       10.68 o   0.4576E-02
  -6  -4  12       85.35       69.91       13.96 o   0.2183E-02
  -5  -4  12      132.61      117.33       15.49 o   0.1442E-02
  -4  -4  12       16.92        2.30        7.96 o   0.1132E-01
  -3  -4  12      327.29      312.28       18.90 o   0.6150E-03
  -2  -4  12      460.29      503.26       21.45 o   0.3825E-03
  -1  -4  12       52.07       37.27       11.49 o   0.3487E-02
   0  -4  12       69.12       49.13       13.75 o   0.2585E-02
   1  -4  12      789.06      827.74       33.58 o   0.1952E-03
   2  -4  12      309.59      350.78       19.26 o   0.5762E-03
   3  -4  12       22.34       16.57        7.26 o   0.8369E-02
   4  -4  12      441.86      397.83       24.66 o   0.4310E-03
   5  -4  12      130.41      121.70       16.32 o   0.1374E-02
   6  -4  12      409.50      385.72       25.82 o   0.4388E-03
   7  -4  12       68.26       48.06       13.55 o   0.2659E-02
  -7  -3  12      399.29      393.86       24.74 o   0.4494E-03
  -6  -3  12       15.68        2.65        8.40 o   0.1052E-01
  -5  -3  12       45.81       28.30        9.92 o   0.4569E-02
  -4  -3  12      178.85      151.71       14.64 o   0.1232E-02
  -3  -3  12      384.28      391.72       19.66 o   0.4964E-03
  -2  -3  12       39.81        2.54       10.94 o   0.5852E-02
  -1  -3  12      131.95      167.62       14.91 o   0.1235E-02
   0  -3  12      543.44      625.66       27.08 o   0.2918E-03
   1  -3  12      723.96      799.02       40.54 o   0.1852E-03
   2  -3  12      343.67      375.09       20.59 o   0.5201E-03
   3  -3  12      342.54      348.75       21.22 o   0.5352E-03
   4  -3  12       42.08       40.58       10.24 o   0.3936E-02
   5  -3  12      239.55      242.44       19.09 o   0.7569E-03
   6  -3  12       67.71       50.67       12.81 o   0.2697E-02
   7  -3  12       44.60       20.43       12.72 o   0.3819E-02
  -8  -2  12       79.03       93.37       18.20 o   0.1540E-02
  -7  -2  12      212.98      185.50       18.52 o   0.9178E-03
  -6  -2  12      464.52      473.94       24.24 o   0.3875E-03
  -5  -2  12      369.95      363.31       20.40 o   0.5173E-03
  -4  -2  12      823.61      834.61       31.58 o   0.1953E-03
  -3  -2  12      225.37      220.77       14.15 o   0.9283E-03
  -2  -2  12       12.30        1.93        4.31 o   0.2676E-01
  -1  -2  12      206.26      218.07       15.84 o   0.9224E-03
   0  -2  12       84.11       72.51       12.37 o   0.2313E-02
   1  -2  12      224.97      236.30       17.38 o   0.8344E-03
   2  -2  12       58.16       42.37        9.87 o   0.3700E-02
   3  -2  12        8.91        4.27        6.16 o   0.1737E-01
   4  -2  12       42.97       22.92        9.56 o   0.5231E-02
   5  -2  12      276.74      253.90       20.18 o   0.6967E-03
   6  -2  12      628.96      603.05       33.83 o   0.2564E-03
  -8  -1  12       58.78       24.61       17.56 o   0.2304E-02
  -7  -1  12       55.62       30.32       10.19 o   0.4188E-02
  -6  -1  12        6.66        0.61        6.55 o   0.1932E-01
  -5  -1  12       20.25        1.83        6.29 o   0.1483E-01
  -4  -1  12      122.23       99.29       11.54 o   0.1899E-02
  -3  -1  12       83.08       80.54       13.75 o   0.2096E-02
  -2  -1  12       59.14       57.69       10.12 o   0.3288E-02
  -1  -1  12       11.62        2.65        5.64 o   0.1913E-01
   0  -1  12      974.77      968.63       40.31 o   0.1482E-03
   1  -1  12      911.03      901.54       39.25 o   0.1620E-03
   2  -1  12      442.33      432.52       25.62 o   0.3991E-03
   3  -1  12      128.26      139.54       15.21 o   0.1355E-02
   4  -1  12      144.42      149.49       19.91 o   0.1046E-02
   5  -1  12       85.01       73.51       14.28 o   0.2052E-02
   6  -1  12       58.99       50.95       12.98 o   0.2837E-02
  -8   0  12      220.80      177.66       27.38 o   0.6780E-03
  -7   0  12      555.14      519.82       38.57 o   0.2617E-03
  -6   0  12      821.69      709.17       46.01 o   0.1758E-03
  -5   0  12       49.40       31.58        8.06 o   0.5123E-02
  -4   0  12       15.76        6.73        6.02 o   0.1421E-01
  -3   0  12       66.15       56.24        7.36 o   0.3630E-02
  -2   0  12       36.42       21.00        8.40 o   0.6448E-02
  -1   0  12      238.19      287.56       16.45 o   0.7261E-03
   0   0  12      140.41       74.68       15.99 o   0.1632E-02
   1   0  12       27.15       33.20        8.16 o   0.5687E-02
   2   0  12      388.85      560.80       39.85 o   0.2664E-03
   3   0  12       41.48       28.16       11.94 o   0.3862E-02
   4   0  12      351.30      292.73       28.83 o   0.4867E-03
   5   0  12      205.19      208.14       21.91 o   0.7978E-03
   6   0  12      165.21      151.24       21.41 o   0.9587E-03
  -8   1  12       74.37       18.26       16.49 o   0.2511E-02
  -7   1  12       68.43       21.00       15.34 o   0.2750E-02
  -6   1  12      408.45      356.63       29.60 o   0.4162E-03
  -5   1  12      460.18      429.17       29.43 o   0.3661E-03
  -4   1  12     2338.76     2146.32       65.00 o   0.4881E-04
  -3   1  12      232.48      214.32       12.16 o   0.9819E-03
  -2   1  12       59.33       33.22       10.87 o   0.3790E-02
  -1   1  12       51.20       46.22        9.49 o   0.3925E-02
   0   1  12      201.32      262.32       17.38 o   0.7971E-03
   1   1  12      240.37      266.63       19.85 o   0.7030E-03
   2   1  12      200.66      169.55       20.11 o   0.9083E-03
   3   1  12      132.19      112.98       18.26 o   0.1278E-02
   4   1  12       71.51       22.73       25.63 o   0.1256E-02
   5   1  12       41.16        0.68       11.98 o   0.5195E-02
   6   1  12       60.23       36.54       24.05 o   0.1370E-02
  -8   2  12      199.57      143.78       26.10 o   0.7773E-03
  -7   2  12      197.56      144.78       24.35 o   0.8326E-03
  -6   2  12      202.52      150.77       20.16 o   0.9652E-03
  -5   2  12      993.13      938.58       38.14 o   0.1564E-03
  -4   2  12      114.07       95.25       12.06 o   0.1934E-02
  -3   2  12      341.05      346.18       19.30 o   0.5638E-03
  -2   2  12       39.68       26.58        9.31 o   0.5124E-02
  -1   2  12      246.28      253.58       19.29 o   0.7462E-03
   0   2  12      464.46      466.19       25.51 o   0.3817E-03
   1   2  12       37.38       22.28        9.76 o   0.5263E-02
   2   2  12      293.12      602.36       36.18 o   0.2891E-03
   3   2  12      227.91      280.56       21.32 o   0.6703E-03
   4   2  12      182.68      190.68       21.48 o   0.8674E-03
   5   2  12      141.84      147.41       20.00 o   0.1086E-02
  -8   3  12       19.18        0.03       12.77 o   0.5385E-02
  -7   3  12      105.21       62.99       18.58 o   0.1622E-02
  -6   3  12      802.47      729.50       34.24 o   0.2112E-03
  -5   3  12      805.80      786.18       34.06 o   0.2006E-03
  -4   3  12      360.68      339.10       20.24 o   0.5475E-03
  -3   3  12      190.71      172.24       16.35 o   0.1048E-02
  -2   3  12      521.82      662.94       44.13 o   0.2084E-03
  -1   3  12       -2.82        7.02       13.95 o   0.8305E-03
   0   3  12      121.04       92.77       15.30 o   0.1669E-02
   1   3  12      838.46      862.21       39.98 o   0.1702E-03
   2   3  12      798.20      725.73       45.15 o   0.1773E-03
   3   3  12       14.35        1.18       10.57 o   0.7604E-02
   4   3  12       42.57       16.96       11.97 o   0.4342E-02
   5   3  12       44.47        2.25       23.41 o   0.1646E-02
  -8   4  12      187.61      189.91       26.23 o   0.7158E-03
  -7   4  12      300.13      276.62       27.72 o   0.5273E-03
  -6   4  12      179.92      153.38       14.83 o   0.1213E-02
  -5   4  12       17.21        5.14        7.18 o   0.1256E-01
  -4   4  12       41.69       40.86        8.84 o   0.4574E-02
  -2   4  12       45.02       63.89       16.49 o   0.2130E-02
  -1   4  12      152.63      203.27       28.88 o   0.6530E-03
   0   4  12       80.99      126.28       23.02 o   0.1083E-02
   1   4  12       33.87       39.73       21.66 o   0.1673E-02
   2   4  12      222.42      229.34       23.20 o   0.7034E-03
   3   4  12      248.63      212.96       25.43 o   0.6577E-03
   4   4  12       89.28       78.45       18.98 o   0.1543E-02
  -8   5  12      189.19      135.78       26.19 o   0.8047E-03
  -7   5  12       29.65        0.94       10.29 o   0.7004E-02
  -6   5  12      202.71      163.85       17.45 o   0.1053E-02
  -5   5  12      330.82      339.47       20.49 o   0.5595E-03
  -4   5  12     1691.78     1577.79       59.29 o   0.7328E-04
  -3   5  12      840.40      820.07       58.48 o   0.1341E-03
  -2   5  12      667.06      880.55       54.81 o   0.1454E-03
  -1   5  12       32.12        1.95       16.15 o   0.3291E-02
   0   5  12      106.79       90.28       26.23 o   0.9685E-03
   1   5  12       37.25      146.77       18.67 o   0.1377E-02
   2   5  12       50.92       44.31       23.32 o   0.1408E-02
   3   5  12       59.29       38.84       28.11 o   0.1049E-02
  -8   6  12      305.25      263.22       34.17 o   0.4455E-03
  -7   6  12      188.44      170.75       17.61 o   0.1025E-02
  -6   6  12       30.46       13.97        9.22 o   0.6362E-02
  -5   6  12        9.25        0.14        7.38 o   0.1531E-01
  -4   6  12       84.66       45.68       12.67 o   0.2772E-02
  -3   6  12       21.83       19.52       12.99 o   0.4187E-02
  -2   6  12      536.22      460.53       46.43 o   0.2389E-03
  -1   6  12        8.97        1.95       14.82 o   0.4252E-02
   0   6  12      194.57      338.93       36.57 o   0.4069E-03
   1   6  12      267.62      413.55       43.27 o   0.3023E-03
   2   6  12      349.08      427.07       44.47 o   0.2787E-03
  -7   7  12       25.57        6.48       10.33 o   0.6538E-02
  -6   7  12      253.01      204.31       20.79 o   0.7913E-03
  -5   7  12      167.32      138.23       17.94 o   0.1148E-02
  -4   7  12      500.08      471.48       28.40 o   0.3482E-03
  -3   7  12      309.65      303.24       35.75 o   0.3974E-03
  -2   7  12      169.63      126.98       29.99 o   0.6958E-03
  -1   7  12      198.72      197.49       31.99 o   0.5631E-03
  -6   8  12      281.03      242.68       26.70 o   0.5960E-03
  -5   8  12       20.63        1.39       12.26 o   0.5666E-02
   1 -10  13       32.64       12.07       12.39 o   0.4553E-02
   2 -10  13       79.15       29.76       16.79 o   0.2247E-02
   3 -10  13      505.55      454.03       38.96 o   0.2821E-03
   4 -10  13      319.13      308.16       29.52 o   0.4717E-03
  -1  -9  13       24.48        3.71       10.85 o   0.6474E-02
   0  -9  13       44.34       29.94       12.64 o   0.3554E-02
   1  -9  13      146.47      117.22       21.57 o   0.1081E-02
   2  -9  13      117.56      118.36       20.72 o   0.1152E-02
   3  -9  13       41.01       48.58       11.92 o   0.3297E-02
   4  -9  13      181.37      143.16       25.03 o   0.8220E-03
   5  -9  13       83.83       57.19       13.79 o   0.2320E-02
  -3  -8  13       69.80       43.16       20.03 o   0.1714E-02
  -2  -8  13       29.56        2.26       10.42 o   0.6727E-02
  -1  -8  13      211.23      196.92       23.41 o   0.7597E-03
   0  -8  13       73.00       62.97       15.51 o   0.2122E-02
   1  -8  13      281.37      243.41       27.51 o   0.5726E-03
   2  -8  13       61.38       55.78       14.35 o   0.2439E-02
   3  -8  13      102.56       68.78       19.39 o   0.1507E-02
   4  -8  13       80.11       80.90       13.32 o   0.2146E-02
   5  -8  13      285.67      264.45       21.15 o   0.6607E-03
   6  -8  13       48.61        9.88       14.78 o   0.3370E-02
  -4  -7  13      321.23      246.33       33.02 o   0.4664E-03
  -3  -7  13      314.63      279.45       21.37 o   0.6209E-03
  -2  -7  13       66.68       64.29       16.15 o   0.2013E-02
  -1  -7  13      268.90      317.27       25.89 o   0.5368E-03
   0  -7  13      512.43      608.36       37.29 o   0.2526E-03
   1  -7  13      373.55      420.07       29.99 o   0.3862E-03
   2  -7  13       34.98       48.21       12.13 o   0.3295E-02
   3  -7  13       27.30        7.94        7.74 o   0.9188E-02
   4  -7  13       43.23       33.72       10.69 o   0.4168E-02
   5  -7  13      323.43      344.96       22.81 o   0.5231E-03
   6  -7  13       84.71       71.68       14.96 o   0.2027E-02
  -5  -6  13      147.50      114.42       26.40 o   0.8647E-03
  -4  -6  13       15.57        0.28        9.05 o   0.9943E-02
  -3  -6  13      572.83      535.53       28.50 o   0.3106E-03
  -2  -6  13        6.92        0.98        7.56 o   0.1487E-01
  -1  -6  13      153.52      111.50       21.19 o   0.1093E-02
   0  -6  13       93.89       91.73       17.60 o   0.1567E-02
   1  -6  13      468.86      520.93       33.53 o   0.3039E-03
   2  -6  13      176.40      182.42       15.69 o   0.1083E-02
   3  -6  13      237.20      240.49       17.59 o   0.8064E-03
   4  -6  13      784.68      842.05       36.69 o   0.1831E-03
   5  -6  13      635.13      671.73       33.04 o   0.2389E-03
   6  -6  13       58.24       45.51       12.70 o   0.2953E-02
  -5  -5  13       75.91       61.44       13.71 o   0.2374E-02
  -4  -5  13      186.20      175.69       17.75 o   0.1009E-02
  -3  -5  13      217.11      173.55       17.18 o   0.1002E-02
  -2  -5  13      669.92      676.06       42.16 o   0.2019E-03
  -1  -5  13      165.10      164.67       21.49 o   0.9218E-03
   0  -5  13       18.71       14.82        8.50 o   0.7865E-02
   1  -5  13        5.19        2.49        5.43 o   0.2425E-01
   2  -5  13       74.63       69.42       11.78 o   0.2516E-02
   3  -5  13       28.28       28.42        8.51 o   0.5664E-02
   4  -5  13       61.92       57.82       11.38 o   0.2901E-02
   5  -5  13       11.36        2.91        7.86 o   0.1210E-01
   6  -5  13       23.71        1.12        9.22 o   0.8673E-02
  -6  -4  13      298.37      250.71       21.36 o   0.6659E-03
  -5  -4  13       14.46        1.87        8.39 o   0.1080E-01
  -4  -4  13       36.44        0.07       14.69 o   0.3868E-02
  -3  -4  13       66.57       47.84       10.33 o   0.3347E-02
  -2  -4  13      501.75      509.74       34.60 o   0.2950E-03
  -1  -4  13      936.68      883.88       50.49 o   0.1403E-03
   0  -4  13      541.79      627.76       27.99 o   0.2874E-03
   1  -4  13      926.82     1022.97       49.98 o   0.1312E-03
   2  -4  13      756.78      883.10       34.08 o   0.1882E-03
   3  -4  13      725.71      733.27       34.00 o   0.2158E-03
   4  -4  13      176.78      174.18       17.19 o   0.1045E-02
   5  -4  13       77.81       61.93       14.15 o   0.2263E-02
   6  -4  13       70.70       55.97       14.05 o   0.2402E-02
  -7  -3  13      274.54      287.33       28.11 o   0.5276E-03
  -6  -3  13      265.85      253.64       20.16 o   0.7197E-03
  -5  -3  13      527.50      475.85       26.64 o   0.3536E-03
  -4  -3  13      109.10       78.24       12.89 o   0.2030E-02
  -3  -3  13      801.21      841.03       31.49 o   0.1977E-03
  -2  -3  13       41.14       47.76       11.11 o   0.3495E-02
  -1  -3  13      115.23       78.10       13.95 o   0.1891E-02
   0  -3  13       32.25       16.24        9.68 o   0.5850E-02
   1  -3  13       28.21       11.95        8.18 o   0.7867E-02
   2  -3  13       12.84        2.17        6.67 o   0.1549E-01
   3  -3  13       23.26       14.50        8.31 o   0.7791E-02
   4  -3  13      172.10      144.14       17.28 o   0.1171E-02
   5  -3  13       91.73       69.78       14.85 o   0.2001E-02
   6  -3  13      256.38      208.45       22.34 o   0.7295E-03
  -7  -2  13       87.78       55.51       12.91 o   0.2516E-02
  -6  -2  13       41.14       21.22        9.34 o   0.5404E-02
  -5  -2  13       94.87       59.51       12.05 o   0.2548E-02
  -4  -2  13      253.35      193.95       15.68 o   0.9355E-03
  -3  -2  13       51.00       19.40        7.45 o   0.6115E-02
  -2  -2  13      605.50      605.87       36.57 o   0.2435E-03
  -1  -2  13      825.45      914.02       36.14 o   0.1732E-03
   0  -2  13      594.33      605.48       30.15 o   0.2719E-03
   1  -2  13     1441.68     1658.88       54.39 o   0.7703E-04
   2  -2  13      903.69     1138.01       39.49 o   0.1392E-03
   3  -2  13      623.32      704.28       39.60 o   0.2139E-03
   4  -2  13      136.14      139.85       20.25 o   0.1082E-02
   5  -2  13      350.74      307.50       30.37 o   0.4484E-03
   6  -2  13       82.78       75.00       15.45 o   0.1925E-02
  -7  -1  13      177.19      178.44       24.56 o   0.7814E-03
  -6  -1  13      803.73      775.75       33.21 o   0.2032E-03
  -5  -1  13      150.47      133.48       13.68 o   0.1408E-02
  -4  -1  13      383.91      377.18       19.11 o   0.5157E-03
  -3  -1  13      759.33      775.70       42.80 o   0.1798E-03
  -2  -1  13      240.86      255.50       17.56 o   0.7781E-03
  -1  -1  13       46.73        0.72       15.59 o   0.3348E-02
   0  -1  13      310.57      308.25       20.69 o   0.5856E-03
   1  -1  13       20.70       21.56        7.81 o   0.7674E-02
   2  -1  13       60.12       56.24       11.84 o   0.2904E-02
   3  -1  13      350.23      296.09       28.06 o   0.4842E-03
   4  -1  13       43.76       36.50       11.87 o   0.3586E-02
   5  -1  13      170.59      163.05       19.59 o   0.1011E-02
  -7   0  13       88.38       38.06       17.90 o   0.1944E-02
  -6   0  13       30.67        0.31       11.41 o   0.6007E-02
  -5   0  13      101.81       83.34       11.07 o   0.2252E-02
  -4   0  13      683.12      600.91       26.66 o   0.2821E-03
  -3   0  13      690.28      769.82       30.97 o   0.2216E-03
  -2   0  13       43.19       19.39       10.43 o   0.4787E-02
  -1   0  13       27.94       34.10        7.83 o   0.5557E-02
   0   0  13      334.55      374.77       21.41 o   0.5090E-03
   1   0  13      196.45      184.78       19.29 o   0.9180E-03
   2   0  13      443.31      410.46       28.03 o   0.3922E-03
   3   0  13      390.64      404.04       25.74 o   0.4289E-03
   4   0  13      383.51      405.47       27.69 o   0.4128E-03
   5   0  13       23.81        2.50       13.38 o   0.4650E-02
  -8   1  13      744.03      613.79       47.24 o   0.1911E-03
  -7   1  13      350.32      303.12       29.39 o   0.4698E-03
  -6   1  13       88.59       77.49       16.66 o   0.1738E-02
  -5   1  13     1012.76      962.69       49.89 o   0.1322E-03
  -4   1  13      342.33      317.55       23.79 o   0.5239E-03
  -3   1  13      165.78      189.53       15.46 o   0.1070E-02
  -2   1  13      682.18      731.98       31.90 o   0.2270E-03
  -1   1  13      388.38      456.52       22.77 o   0.4270E-03
   0   1  13       71.10       86.25       11.72 o   0.2319E-02
   1   1  13      104.72      122.56       14.27 o   0.1572E-02
   2   1  13      292.27      516.54       37.16 o   0.3113E-03
   3   1  13      214.35      241.75       21.77 o   0.7371E-03
   4   1  13      115.23      108.81       18.83 o   0.1324E-02
   5   1  13      169.95      143.20       22.65 o   0.9339E-03
  -8   2  13       77.19       41.74       16.70 o   0.2170E-02
  -7   2  13       86.20       83.41       17.73 o   0.1613E-02
  -6   2  13      160.91      147.91       21.61 o   0.9588E-03
  -5   2  13      264.03      230.45       17.44 o   0.8040E-03
  -4   2  13      692.62      650.09       30.14 o   0.2529E-03
  -3   2  13      374.92      482.41       36.01 o   0.3162E-03
  -2   2  13      327.42      416.88       35.16 o   0.3510E-03
  -1   2  13      149.02      138.37       17.65 o   0.1167E-02
   0   2  13        9.48       10.69        8.17 o   0.9178E-02
   1   2  13      440.30      405.28       27.36 o   0.3952E-03
   2   2  13      330.41      499.65       40.41 o   0.2843E-03
   3   2  13       77.55       47.08       15.32 o   0.2292E-02
   4   2  13       98.31       82.64       17.19 o   0.1663E-02
  -8   3  13       35.67        1.87       14.69 o   0.3808E-02
  -7   3  13      443.52      340.25       33.15 o   0.3757E-03
  -6   3  13      600.81      567.55       38.27 o   0.2484E-03
  -5   3  13      184.94      146.56       16.43 o   0.1155E-02
  -4   3  13       63.65       37.68       10.13 o   0.3710E-02
  -3   3  13       22.60       73.63       12.99 o   0.2811E-02
  -2   3  13       57.71       59.55       18.41 o   0.1810E-02
  -1   3  13       22.73        4.54       13.33 o   0.4673E-02
   0   3  13      399.18      320.22       27.64 o   0.4661E-03
   1   3  13      204.23      170.59       21.40 o   0.8765E-03
   2   3  13       35.09       14.79       12.91 o   0.4216E-02
   3   3  13      274.71      295.48       23.61 o   0.5890E-03
   4   3  13      189.47      191.95       23.03 o   0.8000E-03
  -7   4  13      149.17      123.39       21.61 o   0.1061E-02
  -6   4  13      130.05       99.58       15.20 o   0.1584E-02
  -5   4  13      480.28      464.51       25.98 o   0.3752E-03
  -4   4  13      220.42      200.27       26.83 o   0.6561E-03
  -2   4  13     1006.10     1297.41       71.38 o   0.8570E-04
  -1   4  13      486.03      517.21       46.73 o   0.2283E-03
   0   4  13       65.95       58.96       22.43 o   0.1399E-02
   1   4  13      152.07      208.74       34.86 o   0.5267E-03
   2   4  13       18.54        0.22       23.02 o   0.1812E-02
   3   4  13       34.24        7.10       12.63 o   0.4680E-02
  -7   5  13       28.92        8.60       13.20 o   0.4317E-02
  -6   5  13      129.86       88.28       15.65 o   0.1610E-02
  -5   5  13       56.75       25.78       10.92 o   0.4216E-02
  -4   5  13       41.18       17.73       14.87 o   0.3207E-02
  -3   5  13        7.26        0.30       10.21 o   0.8829E-02
  -2   5  13       79.92      157.80       23.07 o   0.9981E-03
  -1   5  13      131.05      191.07       29.77 o   0.6586E-03
   0   5  13       36.18       59.32       19.56 o   0.1800E-02
   1   5  13       34.94        5.39       18.71 o   0.2489E-02
   2   5  13       60.74       23.86       25.46 o   0.1281E-02
  -7   6  13       45.07       23.79       10.88 o   0.4417E-02
  -6   6  13      266.08      245.19       20.64 o   0.7230E-03
  -5   6  13      190.11      138.80       18.12 o   0.1111E-02
  -4   6  13      152.07      125.27       27.72 o   0.7883E-03
  -3   6  13      317.00      259.44       35.84 o   0.4206E-03
  -2   6  13      189.45      180.87       31.10 o   0.6011E-03
  -1   6  13       73.60       39.53       24.18 o   0.1302E-02
   0   6  13      127.85       97.71       31.99 o   0.7125E-03
  -6   7  13       65.40       43.39       16.23 o   0.2242E-02
  -4   7  13       66.38       44.89       20.16 o   0.1708E-02
  -3   7  13      107.43       94.88       25.54 o   0.9965E-03
   1  -9  14       10.00        3.09       10.42 o   0.7872E-02
   2  -9  14      106.02      122.18       21.10 o   0.1158E-02
   3  -9  14      114.61      104.22       20.80 o   0.1213E-02
   4  -9  14      408.62      328.75       34.98 o   0.3785E-03
  -1  -8  14      306.75      287.84       29.26 o   0.4931E-03
   0  -8  14      143.19      115.52       22.17 o   0.1055E-02
   1  -8  14      413.20      416.00       34.60 o   0.3427E-03
   2  -8  14       12.52        0.60        9.40 o   0.9595E-02
   3  -8  14       16.74        1.91       11.41 o   0.6522E-02
   4  -8  14       55.60       24.20       11.46 o   0.3963E-02
   5  -8  14       85.60       47.93       17.13 o   0.1943E-02
  -2  -7  14       75.82       48.76       17.47 o   0.1965E-02
  -1  -7  14       99.36       93.59       19.35 o   0.1397E-02
   0  -7  14       98.67      100.25       18.58 o   0.1423E-02
   1  -7  14       96.84       67.34       18.20 o   0.1632E-02
   2  -7  14       58.09       40.98       15.63 o   0.2453E-02
   3  -7  14       16.79        5.05        8.13 o   0.1032E-01
   4  -7  14      258.84      299.65       20.06 o   0.6482E-03
   5  -7  14     1841.38     1817.51       68.92 o   0.5895E-04
  -4  -6  14      786.60      741.23       36.04 o   0.2055E-03
  -3  -6  14      643.57      602.12       44.43 o   0.2104E-03
  -2  -6  14      378.00      419.64       32.46 o   0.3660E-03
  -1  -6  14      229.34      258.33       24.01 o   0.6403E-03
   0  -6  14       80.05       74.04       16.83 o   0.1785E-02
   1  -6  14      142.50      129.35       20.59 o   0.1075E-02
   2  -6  14       14.91       11.00        7.34 o   0.1056E-01
   3  -6  14       13.95        0.13        6.71 o   0.1625E-01
   4  -6  14       30.86       32.56        9.40 o   0.4842E-02
   5  -6  14       10.94        6.61        8.04 o   0.1059E-01
  -5  -5  14      275.22      239.67       31.78 o   0.5004E-03
  -4  -5  14       35.37        3.19       15.08 o   0.3617E-02
  -3  -5  14       11.45        2.29        7.60 o   0.1312E-01
  -2  -5  14      112.05      103.20       19.09 o   0.1329E-02
  -1  -5  14      138.57      133.73       20.93 o   0.1054E-02
   0  -5  14      595.00      598.39       39.04 o   0.2380E-03
   1  -5  14      383.29      450.96       30.12 o   0.3726E-03
   2  -5  14      427.89      433.03       24.92 o   0.4109E-03
   3  -5  14       20.72       19.75        8.53 o   0.6947E-02
   4  -5  14       13.22        1.46        7.87 o   0.1239E-01
   5  -5  14       11.23        5.77        7.92 o   0.1119E-01
  -6  -4  14      200.13      132.40       29.82 o   0.6890E-03
  -5  -4  14      183.17      149.12       18.07 o   0.1089E-02
  -4  -4  14      229.71      185.04       18.36 o   0.9145E-03
  -3  -4  14      390.30      367.15       31.74 o   0.3946E-03
  -2  -4  14      290.77      280.35       26.44 o   0.5488E-03
  -1  -4  14      298.93      311.56       25.59 o   0.5272E-03
   0  -4  14       16.40        9.07        8.66 o   0.8676E-02
   1  -4  14        9.12        7.90        6.90 o   0.1351E-01
   2  -4  14       77.51       99.32       12.34 o   0.2117E-02
   3  -4  14       53.08       56.46       11.21 o   0.3057E-02
   4  -4  14       38.59       29.70       10.78 o   0.4375E-02
   5  -4  14       26.76        8.25       10.07 o   0.6511E-02
  -6  -3  14        3.46        1.19       16.45 o   0.6522E-03
  -5  -3  14       15.25       12.95        9.70 o   0.6932E-02
  -4  -3  14       50.62        5.36       14.65 o   0.3507E-02
  -3  -3  14        7.90        0.79        6.02 o   0.2113E-01
  -2  -3  14      992.22      972.59       54.21 o   0.1253E-03
  -1  -3  14      294.36      315.87       24.73 o   0.5395E-03
   0  -3  14      398.29      413.05       24.66 o   0.4310E-03
   1  -3  14      652.94      717.57       33.24 o   0.2282E-03
   2  -3  14      385.47      468.02       23.51 o   0.4176E-03
   3  -3  14      112.54      155.08       14.96 o   0.1364E-02
   4  -3  14       18.47       24.61        8.69 o   0.6621E-02
   5  -3  14       61.98       76.95       12.91 o   0.2325E-02
  -7  -2  14      150.92      148.60       23.15 o   0.9159E-03
  -6  -2  14      880.73      784.04       36.65 o   0.1904E-03
  -5  -2  14      332.44      273.97       19.73 o   0.6423E-03
  -4  -2  14       63.18       49.36        9.47 o   0.3519E-02
  -3  -2  14     1161.89     1175.84       59.38 o   0.9932E-04
  -2  -2  14      196.45      194.39       19.56 o   0.8957E-03
  -1  -2  14       12.52        0.43        7.24 o   0.1468E-01
   0  -2  14       34.96       26.49        9.57 o   0.5090E-02
   1  -2  14        5.64        0.07        7.36 o   0.1640E-01
   2  -2  14      461.51      540.29       27.77 o   0.3365E-03
   3  -2  14      292.39      383.21       22.07 o   0.5250E-03
   4  -2  14      134.09      146.49       17.23 o   0.1224E-02
   5  -2  14       34.32        7.52       10.90 o   0.5684E-02
  -7  -1  14       87.40        9.44       17.17 o   0.2380E-02
  -6  -1  14      269.37      167.72       17.71 o   0.9325E-03
  -5  -1  14       77.02       27.59       10.57 o   0.3795E-02
  -4  -1  14      149.89      151.00       19.61 o   0.1049E-02
  -3  -1  14       79.41       63.55       15.04 o   0.2119E-02
  -2  -1  14      359.57      396.26       22.59 o   0.4763E-03
  -1  -1  14      462.26      541.27       26.28 o   0.3417E-03
   0  -1  14      370.61      423.30       23.44 o   0.4448E-03
   1  -1  14       97.29       71.55       16.03 o   0.1818E-02
   2  -1  14      196.67      121.55       21.51 o   0.9965E-03
   3  -1  14      188.87      203.39       22.11 o   0.8055E-03
   4  -1  14       90.02       82.48       16.91 o   0.1702E-02
   5  -1  14       14.91        0.14       13.25 o   0.5168E-02
  -7   0  14      438.36      340.72       33.70 o   0.3757E-03
  -6   0  14      638.05      558.88       39.98 o   0.2396E-03
  -5   0  14      244.76      197.06       21.57 o   0.7789E-03
  -4   0  14      153.61      135.46       16.62 o   0.1239E-02
  -3   0  14       19.56        8.14        7.38 o   0.1017E-01
  -2   0  14      189.11      186.67       18.14 o   0.9620E-03
  -1   0  14        4.85        2.20        6.63 o   0.1880E-01
   0   0  14      275.73      329.80       21.07 o   0.5984E-03
   1   0  14      132.46      155.50       17.34 o   0.1171E-02
   2   0  14      256.96      285.56       22.89 o   0.6198E-03
   3   0  14      719.49      795.23       37.84 o   0.1974E-03
   4   0  14      571.35      534.45       34.36 o   0.2838E-03
  -6   1  14      358.77      285.17       29.05 o   0.4795E-03
  -5   1  14      264.67      180.44       22.64 o   0.7604E-03
  -3   1  14       53.69       23.57       18.37 o   0.2190E-02
  -2   1  14      175.61      184.67       17.40 o   0.1025E-02
  -1   1  14      290.81      311.50       21.01 o   0.6088E-03
   0   1  14      331.86      315.59       22.97 o   0.5524E-03
   1   1  14      135.33      120.24       18.72 o   0.1209E-02
   2   1  14      312.38      323.41       23.68 o   0.5380E-03
   3   1  14       16.25        1.61       10.94 o   0.7033E-02
   4   1  14       24.22       14.81       13.45 o   0.4003E-02
  -7   2  14      225.76      159.12       26.83 o   0.7065E-03
  -6   2  14       97.14       79.46       17.26 o   0.1644E-02
  -5   2  14      312.13      311.22       24.99 o   0.5377E-03
  -4   2  14      166.76      151.47       24.43 o   0.8456E-03
  -3   2  14       45.88       55.03       16.02 o   0.2255E-02
  -2   2  14       27.51       43.04       16.62 o   0.2453E-02
  -1   2  14       26.46       16.01        9.88 o   0.6184E-02
   0   2  14      563.00      482.96       35.63 o   0.2883E-03
   1   2  14       28.45       31.98       10.15 o   0.4876E-02
   2   2  14       43.31       95.32       23.07 o   0.1237E-02
   3   2  14      177.64      190.94       20.97 o   0.8661E-03
  -7   3  14       37.93        8.56       14.87 o   0.3527E-02
  -6   3  14       60.87       56.76       16.36 o   0.2080E-02
  -5   3  14      266.85      309.81       29.52 o   0.4871E-03
  -4   3  14      654.97      664.70       49.12 o   0.1819E-03
  -3   3  14       62.41       70.69       21.83 o   0.1378E-02
  -2   3  14      116.91      107.55       27.17 o   0.8759E-03
  -1   3  14      515.84      694.76       48.91 o   0.1897E-03
   0   3  14      118.11      123.48       31.87 o   0.6870E-03
   1   3  14       15.10        0.39       10.49 o   0.7789E-02
   2   3  14       59.67       43.18       15.52 o   0.2492E-02
   3   3  14       65.74       47.28       15.85 o   0.2318E-02
  -7   4  14       53.01        9.16       15.21 o   0.3223E-02
  -6   4  14      103.20       75.19       13.98 o   0.2030E-02
  -5   4  14        8.71        2.39       11.66 o   0.6571E-02
  -4   4  14        3.25        5.38       19.07 o   0.3178E-03
  -2   4  14       25.54       52.76       17.17 o   0.2264E-02
  -1   4  14       36.61       27.69       16.92 o   0.2542E-02
   0   4  14        6.96        2.85       16.74 o   0.1444E-02
   1   4  14      324.47      518.69       43.49 o   0.2650E-03
  -7   5  14       88.64       44.83       16.57 o   0.2047E-02
  -6   5  14      136.61      118.17       16.82 o   0.1345E-02
  -5   5  14      162.62      145.86       28.36 o   0.7314E-03
  -4   5  14      226.10      219.96       29.00 o   0.5897E-03
  -3   5  14      470.39      449.05       44.17 o   0.2568E-03
  -2   5  14      181.80      187.84       34.39 o   0.5311E-03
  -1   5  14       96.41       76.65       28.75 o   0.8874E-03
   0   5  14      376.42      444.41       45.79 o   0.2641E-03
  -6   6  14       44.21        8.83       12.09 o   0.4657E-02
  -5   6  14       36.31        0.41       12.90 o   0.4761E-02
  -4   6  14      167.66      101.32       29.94 o   0.7417E-03
  -3   6  14       30.46       13.90       15.98 o   0.3079E-02
   1  -8  15      188.93      174.15       26.66 o   0.7239E-03
   2  -8  15      265.61      296.76       27.72 o   0.5310E-03
   4  -8  15       88.98       59.71       22.34 o   0.1344E-02
  -1  -7  15      230.11      242.63       24.78 o   0.6541E-03
   0  -7  15      147.12      128.82       22.85 o   0.9794E-03
   1  -7  15      218.45      248.90       23.49 o   0.6724E-03
   2  -7  15       48.87       53.83       15.12 o   0.2412E-02
   3  -7  15       18.28        9.80        8.62 o   0.8387E-02
  -3  -6  15       76.97       78.54       17.94 o   0.1650E-02
  -2  -6  15      102.65      102.89       20.63 o   0.1254E-02
  -1  -6  15      228.40      229.71       24.52 o   0.6792E-03
   0  -6  15       28.32       12.86       11.79 o   0.4938E-02
   1  -6  15        5.81        3.46        6.79 o   0.1645E-01
   2  -6  15      126.27      119.81       15.96 o   0.1417E-02
   3  -6  15      208.84      213.50       19.10 o   0.8574E-03
   4  -6  15       35.88       31.86       10.98 o   0.4213E-02
  -4  -5  15      190.98      186.34       25.59 o   0.7317E-03
  -3  -5  15      124.56      114.91       21.19 o   0.1149E-02
  -2  -5  15      788.33      741.43       49.25 o   0.1668E-03
  -1  -5  15      129.86      127.58       21.27 o   0.1073E-02
   0  -5  15       85.65       61.24       17.39 o   0.1808E-02
   1  -5  15       -0.13        0.09        3.29 o   0.1355E-02
   2  -5  15       70.99       71.54       12.28 o   0.2464E-02
   3  -5  15       31.67       13.50       10.42 o   0.5702E-02
   4  -5  15       35.45       37.95       11.12 o   0.3976E-02
  -5  -4  15       76.36       47.64       12.85 o   0.2779E-02
  -4  -4  15       59.12       46.40       15.25 o   0.2432E-02
  -3  -4  15       26.01       18.91       10.38 o   0.5454E-02
  -2  -4  15      534.25      465.29       38.06 o   0.2816E-03
  -1  -4  15      474.28      527.68       34.56 o   0.2959E-03
   0  -4  15      242.59      270.42       24.22 o   0.6249E-03
   1  -4  15      230.31      255.84       20.95 o   0.7161E-03
   2  -4  15      195.60      249.44       18.48 o   0.8035E-03
   3  -4  15       13.37        9.20        7.62 o   0.1062E-01
   4  -4  15       28.26       17.29        9.89 o   0.5931E-02
  -6  -3  15      100.60       44.71       19.48 o   0.1646E-02
  -5  -3  15      248.48      289.97       26.36 o   0.5665E-03
  -4  -3  15      181.76      174.51       23.02 o   0.8358E-03
  -3  -3  15      704.39      722.94       44.25 o   0.1876E-03
  -2  -3  15      412.77      446.65       32.04 o   0.3501E-03
  -1  -3  15       12.52        6.48        7.65 o   0.1171E-01
   0  -3  15       40.41       26.97       11.66 o   0.4059E-02
   1  -3  15        1.58        0.12       10.13 o   0.9011E-03
   2  -3  15      152.82      180.91       18.28 o   0.1028E-02
   3  -3  15       75.50       72.92       14.05 o   0.2154E-02
   4  -3  15       31.85       36.86       10.04 o   0.4439E-02
  -6  -2  15       98.91       41.51       13.64 o   0.2531E-02
  -5  -2  15      393.29      378.69       31.91 o   0.3899E-03
  -4  -2  15       21.06       15.01       10.34 o   0.6167E-02
  -3  -2  15       29.18       19.90       10.51 o   0.5102E-02
  -2  -2  15       25.07       13.75        9.70 o   0.6358E-02
  -1  -2  15      261.21      292.07       20.33 o   0.6526E-03
   0  -2  15      449.80      552.07       27.30 o   0.3311E-03
   1  -2  15      687.26      720.49       36.29 o   0.2149E-03
   2  -2  15      162.86      152.75       20.47 o   0.9953E-03
   3  -2  15       92.93       68.22       17.13 o   0.1752E-02
   4  -2  15       44.28       27.81       11.60 o   0.3970E-02
  -6  -1  15      222.72      169.13       26.14 o   0.7238E-03
  -5  -1  15       13.88       25.62        9.61 o   0.5912E-02
  -4  -1  15        0.56        1.70        2.65 o   0.2072E-02
  -3  -1  15      172.57      144.96       21.49 o   0.9770E-03
  -2  -1  15       24.58       17.42        8.46 o   0.7081E-02
  -1  -1  15       15.31        5.82        8.62 o   0.9396E-02
   0  -1  15       56.11       25.26       11.28 o   0.3934E-02
   1  -1  15      385.73      317.55       29.43 o   0.4497E-03
   2  -1  15      150.36      148.77       19.59 o   0.1077E-02
   3  -1  15      343.87      392.05       27.71 o   0.4391E-03
   4  -1  15       50.88       49.66       15.65 o   0.2349E-02
  -7   0  15       67.19        1.11       14.57 o   0.3413E-02
  -6   0  15       71.21       14.49       15.59 o   0.2779E-02
  -3   0  15      989.70      940.71       51.64 o   0.1328E-03
  -2   0  15      135.80      127.66       17.67 o   0.1261E-02
  -1   0  15      147.80      134.33       17.49 o   0.1240E-02
   0   0  15      222.45      203.47       21.21 o   0.8044E-03
   1   0  15      104.23       94.21       16.37 o   0.1607E-02
   2   0  15      192.22      155.66       21.60 o   0.9050E-03
   3   0  15       11.15        0.25       11.59 o   0.6751E-02
  -7   1  15      274.11      177.58       26.06 o   0.6758E-03
  -6   1  15      240.32      176.04       25.07 o   0.7288E-03
  -3   1  15        4.31        0.22       13.80 o   0.1326E-02
  -2   1  15       78.51       58.88       13.56 o   0.2378E-02
  -1   1  15       15.16        2.33        8.37 o   0.1066E-01
   0   1  15      195.62      214.97       20.24 o   0.8265E-03
   1   1  15      180.82      149.49       19.18 o   0.1046E-02
   2   1  15      138.00      124.15       19.20 o   0.1200E-02
   3   1  15      551.55      837.17       55.66 o   0.1531E-03
  -7   2  15      100.55       56.69       19.82 o   0.1557E-02
  -6   2  15      184.02      125.02       23.41 o   0.9212E-03
  -4   2  15      488.97      458.07       41.14 o   0.2719E-03
  -3   2  15      107.47      104.50       25.29 o   0.9740E-03
  -2   2  15       74.54       36.59       22.00 o   0.1507E-02
  -1   2  15      323.83      319.34       39.30 o   0.3525E-03
   0   2  15       55.57       16.47       13.44 o   0.3505E-02
   1   2  15        5.00        0.85        9.81 o   0.9628E-02
   2   2  15      205.66      175.77       23.78 o   0.7831E-03
   3   2  15        2.31        0.06       14.82 o   0.4417E-03
  -7   3  15       49.64       24.62       17.86 o   0.2297E-02
  -5   3  15       67.79       63.00       20.33 o   0.1571E-02
  -4   3  15       21.14        5.81       14.14 o   0.4197E-02
  -3   3  15      101.07      111.41       26.53 o   0.9103E-03
  -2   3  15       53.31      116.62       22.77 o   0.1177E-02
  -1   3  15      182.95      322.45       36.22 o   0.4258E-03
   0   3  15       85.69       64.48       26.23 o   0.1060E-02
   1   3  15       47.07       62.57       25.12 o   0.1205E-02
  -6   4  15      140.20      114.31       25.93 o   0.8861E-03
  -5   4  15      329.09      280.19       35.28 o   0.4166E-03
  -4   4  15      219.05      245.02       29.43 o   0.5623E-03
  -2   4  15      262.19      293.16       41.31 o   0.3555E-03
  -1   4  15       95.17       65.16       28.79 o   0.9092E-03
   0   4  15       41.78       18.28       23.45 o   0.1556E-02
  -5   5  15       26.95       13.91       18.24 o   0.2539E-02
  -4   5  15       28.11       14.90       14.27 o   0.3664E-02
  -3   5  15      128.88      100.45       27.51 o   0.8538E-03
  -2   5  15       47.93       31.64       19.48 o   0.1937E-02
  -1  -6  16      186.71      161.26       25.63 o   0.7696E-03
   0  -6  16        6.02        4.64        8.07 o   0.1216E-01
   1  -6  16      197.18      134.93       25.25 o   0.8232E-03
   2  -6  16      130.63       70.64       21.91 o   0.1253E-02
   3  -6  16       12.22        0.98       15.93 o   0.3706E-02
  -2  -5  16      231.52      231.64       25.03 o   0.6647E-03
  -1  -5  16      210.42      181.47       26.78 o   0.6999E-03
   0  -5  16      103.12       82.43       19.91 o   0.1390E-02
   1  -5  16      162.79      151.29       23.54 o   0.8866E-03
   2  -5  16      145.51      167.84       17.81 o   0.1094E-02
   3  -5  16       42.97       38.75       10.89 o   0.3867E-02
  -4  -4  16      231.31      184.70       28.11 o   0.6429E-03
  -3  -4  16       48.53       51.49       13.97 o   0.2649E-02
  -2  -4  16      147.29      143.08       22.21 o   0.9752E-03
  -1  -4  16       36.44       18.14       11.79 o   0.4419E-02
   0  -4  16        1.41        0.30        8.05 o   0.1272E-02
   1  -4  16        4.85        5.61        9.85 o   0.2825E-02
   2  -4  16      166.51      170.88       20.16 o   0.9618E-03
   3  -4  16      128.45      241.54       29.18 o   0.6208E-03
  -5  -3  16       37.55       19.24       13.46 o   0.3682E-02
  -4  -3  16      138.79      130.56       21.44 o   0.1060E-02
  -3  -3  16       11.28        3.22        8.37 o   0.1109E-01
  -2  -3  16      709.39      653.62       45.75 o   0.1930E-03
  -1  -3  16      758.17      742.72       46.39 o   0.1758E-03
   0  -3  16      162.26      183.49       19.76 o   0.9489E-03
   1  -3  16      267.08      252.63       24.36 o   0.6158E-03
   2  -3  16      373.13      413.76       26.56 o   0.4191E-03
   3  -3  16      136.03      144.41       20.06 o   0.1078E-02
  -5  -2  16      214.48      171.71       23.92 o   0.7805E-03
  -4  -2  16       55.02       35.83       15.34 o   0.2604E-02
  -3  -2  16       15.46       19.23        9.14 o   0.6835E-02
  -2  -2  16      181.93      153.65       19.95 o   0.1005E-02
  -1  -2  16       79.37      141.84       24.31 o   0.9771E-03
   0  -2  16       30.76       30.16       10.17 o   0.4928E-02
   1  -2  16       75.39       59.67       14.56 o   0.2248E-02
   2  -2  16       27.19       14.70       10.53 o   0.5661E-02
   3  -2  16      125.05      123.96       19.66 o   0.1189E-02
  -4  -1  16      276.63      252.16       25.25 o   0.6087E-03
  -3  -1  16     1218.61     1163.25       63.60 o   0.9532E-04
  -2  -1  16      595.89      639.57       38.66 o   0.2314E-03
  -1  -1  16      432.67      436.55       27.66 o   0.3867E-03
   0  -1  16      316.55      344.65       25.52 o   0.5024E-03
   1  -1  16      223.71      229.54       23.05 o   0.7134E-03
   2  -1  16       28.15       27.63       12.53 o   0.3928E-02
   3  -1  16       81.12       73.89       17.51 o   0.1719E-02
  -2   0  16        8.80        1.12        8.19 o   0.1265E-01
  -1   0  16       27.62       19.67       10.19 o   0.5603E-02
   0   0  16      323.90      341.62       25.35 o   0.5072E-03
   1   0  16      363.94      448.64       28.04 o   0.3964E-03
   2   0  16       62.54       48.00       13.89 o   0.2621E-02
  -3   1  16      267.06      326.96       35.16 o   0.4090E-03
  -2   1  16      181.16      131.05       33.49 o   0.6020E-03
  -1   1  16      272.00      255.37       25.04 o   0.6053E-03
   0   1  16      207.37      185.99       23.14 o   0.7845E-03
   1   1  16       53.65       23.30       13.72 o   0.3241E-02
   2   1  16      258.35      276.81       25.93 o   0.5758E-03
  -4   2  16      156.68      105.96       26.91 o   0.8731E-03
  -3   2  16       60.36       60.38       22.81 o   0.1378E-02
  -2   2  16       91.80      158.77       26.06 o   0.8626E-03
  -1   2  16       63.48       62.51       26.61 o   0.1083E-02
   0   2  16      379.41      519.52       48.14 o   0.2338E-03
   1   2  16       77.49       58.22       16.45 o   0.2020E-02
   2   2  16       80.05       29.89       15.55 o   0.2510E-02
  -5   3  16       39.21       50.20       17.77 o   0.2093E-02
  -4   3  16       23.41       23.23       16.32 o   0.2887E-02
  -3   3  16      130.50      132.02       30.58 o   0.7024E-03
  -2   3  16      377.36      502.67       45.32 o   0.2517E-03
  -1   3  16      413.41      501.78       46.13 o   0.2439E-03
  -5   4  16       97.31       54.90       24.22 o   0.1206E-02
  -4   4  16       43.70       25.18       18.24 o   0.2307E-02
   2  -5  17        7.13        7.63       17.86 o   0.1282E-02
  -2  -4  17       -1.50        1.31       10.72 o   0.6769E-03
  -1  -4  17      366.34      367.96       32.12 o   0.3949E-03
   0  -4  17      128.36      142.70       22.17 o   0.1002E-02
   1  -4  17      142.29      132.27       20.10 o   0.1108E-02
   2  -4  17      155.53      240.08       36.31 o   0.4697E-03
  -3  -3  17      166.29      136.12       23.49 o   0.9139E-03
  -2  -3  17      299.66      321.54       28.45 o   0.4833E-03
  -1  -3  17       14.82       13.13        8.24 o   0.8766E-02
   0  -3  17       -2.35        0.89       12.74 o   0.8381E-03
   1  -3  17       10.29        0.67        8.92 o   0.1069E-01
   2  -3  17       51.60       15.29       20.12 o   0.2008E-02
  -4  -2  17      212.13      187.50       26.78 o   0.6913E-03
  -3  -2  17      205.81      187.46       22.94 o   0.8020E-03
  -2  -2  17      104.74       77.50       19.05 o   0.1478E-02
  -1  -2  17       94.28      100.62       18.62 o   0.1418E-02
   0  -2  17      102.37      105.09       17.13 o   0.1487E-02
   1  -2  17       67.88       62.61       14.40 o   0.2268E-02
   2  -2  17       22.17        1.12       18.54 o   0.2689E-02
  -3  -1  17       15.25       18.14       10.59 o   0.5737E-02
  -2  -1  17        0.26        1.39        3.82 o   0.9985E-03
  -1  -1  17        2.84        2.42       16.39 o   0.4462E-03
   0  -1  17       38.44       25.60       12.38 o   0.3944E-02
   1  -1  17      141.86      134.93       19.60 o   0.1129E-02
  -2   0  17      160.53      155.78       19.79 o   0.1032E-02
  -1   0  17      102.50       91.00       17.84 o   0.1523E-02
   0   0  17       88.72       84.52       17.37 o   0.1638E-02
   1   0  17        9.95        5.66        8.24 o   0.1070E-01
  -2   1  17       39.00       48.62       21.10 o   0.1668E-02
  -1   1  17       75.35       85.16       28.15 o   0.9329E-03
   0   1  17      309.57      311.66       27.70 o   0.5042E-03
   1   1  17      425.33      296.80       34.00 o   0.3992E-03
  -4   2  17       66.64       51.91       21.79 o   0.1465E-02
  -3   2  17       50.36       44.56       23.28 o   0.1401E-02
  -2   2  17       71.46       71.40       24.52 o   0.1171E-02
  -2  -2  18       96.24       67.09       18.33 o   0.1646E-02
   0  -2  18       19.91        7.58       20.85 o   0.2099E-02
  -2  -1  18      404.87      357.79       32.42 o   0.3900E-03
  -1  -1  18       27.59       23.85       12.49 o   0.4086E-02
  -1   0  18       73.15       58.89       16.38 o   0.2055E-02
